# Supplementary material for: In silico analysis to identify novel ceRNA regulatory axes associated with gallbladder cancer
Source: Front Genet. 2023 Feb 16;14:1107614. doi: 10.3389/fgene.2023.1107614 (PMC9978489; doi:10.3389/fgene.2023.1107614)
Supplement: Supplementary file 1 [file Table1.xlsx]

## Sheet: Supplementary Table S1
Supplementary Table S1: Differentially expressed miRNAs in GBC tissue using highthroughput studies.															References
1. Goeppert et al., 2019					2. Letelier et al., 2014				3. Zhou et al., 2014						1. Goeppert, B., Truckenmueller, F., Ori, A., Fritz, V., Albrecht, T., Fraas, A. et al. (2019). Profiling of gallbladder carcinoma reveals distinct miRNA profiles and activation of STAT1 by the tumor suppressive miRNA-145-5p. Scientific Reports, 9(1). doi:10.1038/s41598-019-40857-3.
Discovery, Total DE miRs (360) (Tissue samples)	adj.P.Val (<0.05)	(Log fold change (-1>log2 FC > 1)) (Discovery)	Discovery/ Validation	Method	Discovery, Total DE miRs (36) (Tissue samples)	Discovery/ Validation	Log(2) fold change (Discovery/Validation)	Method	Discovery, Total DE miRs (23) (Tissue samples)	Discovery/ Validation	Fold change (Discovery/ Validation) (fold-change >10)	p-Value (<0.05)	Method		2. Letelier, P., García, P., Leal, P., Álvarez, H., Ili, C., López, J., et al. (2014). miR-1 and miR-145 act as tumor suppressor microRNAs in gallbladder cancer. International journal of clinical and experimental pathology, 7(5), 1849–1867.
hsa-let-7a-5p	0.000511	-3.02648	Discovery	Microarray	hsa-miR-1	Discovery and Validation	-2.03/-5.98	Microarray analysis and RT-qPCR	hsa-miR-1	Discovery	-170.638	0.000795	Microarray		3. Zhou, H., Guo, W., Zhao, Y., Wang, Y., Zha, R., Ding, J. et al. (2014). MicroRNA-135a acts as a putative tumor suppressor by directly targeting very low density lipoprotein receptor in human gallbladder cancer. Cancer Science, 105(8), 956–965. doi:10.1111/cas.12463
hsa-let-7b-5p	7.25e-05	-2.26257	Discovery	Microarray	hsa-miR-100-5p	Discovery	-1.58	Microarray	hsa-miR-122	Discovery	-24.1267	8.65e-06	Microarray
hsa-let-7c	1.94e-05	-3.15291	Discovery	Microarray	hsa-miR-101-3p	Discovery	-1.08	Microarray	hsa-miR-126	Discovery	-16.4822	0.0138876	Microarray
hsa-let-7d-5p	2.51e-05	-2.718	Discovery	Microarray	hsa-miR-101-5p	Discovery	-0.49	Microarray	hsa-miR-1290	Discovery	14.1894	0.0308987	Microarray
hsa-let-7e-5p	7.4e-05	-2.47758	Discovery	Microarray	hsa-miR-125a-5p	Discovery	-1.1	Microarray	hsa-miR-133b	Discovery	-11.1893	0.000307	Microarray
hsa-let-7f-5p	0.000374	-3.01455	Discovery	Microarray	hsa-miR-125b-5p	Discovery	-2.46	Microarray	hsa-miR-135a-5p	Discovery and Validation	-14.394995/ downregulated (p=0.062)	2.19e-06	Microarray analysis and RT-qPCR
hsa-let-7g-5p	2.82e-05	-3.10102	Discovery	Microarray	hsa-miR-133a	Discovery and Validation	-3.58/-4.55	Microarray analysis and RT-qPCR	hsa-miR-139-5p	Discovery	-20.2635	1.91e-05	Microarray
hsa-let-7i-5p	0.000269	-2.36483	Discovery	Microarray	hsa-miR-133b	Discovery and Validation	-3.58/-4.36	Microarray analysis and RT-qPCR	hsa-miR-143	Discovery	-25.3094	0.0106948	Microarray
hsa-miR-1	1.38e-13	-4.47204	Discovery	Microarray	hsa-miR-139-5p	Discovery	-1.74	Microarray	hsa-miR-144	Discovery	-18.9844	0.0012111	Microarray
hsa-miR-100-5p	7.69e-08	-3.57854	Discovery	Microarray	hsa-miR-140-5p	Discovery	-0.74	Microarray	hsa-miR-145	Discovery	-12.0587	0.00054	Microarray
hsa-miR-101-3p	1.01e-06	-2.80487	Discovery	Microarray	hsa-miR-143-3p	Discovery and Validation	-3.18/-2.33	Microarray analysis and RT-qPCR	hsa-miR-150	Discovery	-10.5424	0.0353639	Microarray
hsa-miR-103a-3p	0.000282	-2.21272	Discovery	Microarray	hsa-miR-143-5p	Discovery	-1.53	Microarray	hsa-miR-196a	Discovery	20.9162	0.00221154	Microarray
hsa-miR-106b-5p	0.00662	-1.587	Discovery	Microarray	hsa-miR-145-3p	Discovery	-1.32	Microarray	hsa-miR-196b	Discovery	14.9745	0.000166	Microarray
hsa-miR-107	0.000116	-2.38864	Discovery	Microarray	hsa-miR-145-5p	Discovery and Validation	-2.81/-2.62	Microarray analysis and RT-qPCR	hsa-miR-204	Discovery	-13.2782	0.00512314	Microarray
hsa-miR-10a-5p	0.00812	-1.55573	Discovery	Microarray	hsa-miR-148a-3p	Discovery and Validation	-1.42/0.53	Microarray analysis and RT-qPCR	hsa-miR-205	Discovery	19.7932	0.0396289	Microarray
hsa-miR-10b-3p	1.36e-11	1.81904	Discovery	Microarray	hsa-miR-154-5p	Discovery	-0.96	Microarray	hsa-miR-218	Discovery	-15.8031	0.0298528	Microarray
hsa-miR-10b-5p	9.56e-08	-2.56539	Discovery	Microarray	hsa-miR-187-3p	Discovery	-1.27	Microarray	hsa-miR-26a	Discovery	-10.1362	0.0330662	Microarray
hsa-miR-1181	3.68e-13	1.90078	Discovery	Microarray	hsa-miR-195-5p	Discovery	-1.86	Microarray	hsa-miR-30a	Discovery	-10.9974	0.0189184	Microarray
hsa-miR-1185-1-3p	4.35e-12	2.14656	Discovery	Microarray	hsa-miR-24-1-5p	Discovery	-0.59	Microarray	hsa-miR-335	Discovery	-11.5565	0.0407372	Microarray
hsa-miR-1185-2-3p	1.67e-08	1.81927	Discovery	Microarray	hsa-miR-26a-5p	Discovery	-1.09	Microarray	hsa-miR-363	Discovery	-11.2837	0.0248152	Microarray
hsa-miR-1224-5p	2.49e-15	2.04131	Discovery	Microarray	hsa-miR-299-5p	Discovery	-0.85	Microarray	hsa-miR-490-3p	Discovery	-12.5735	0.00999697	Microarray
hsa-miR-1225-5p	1.38e-09	1.65892	Discovery	Microarray	hsa-miR-29b-2-5p	Discovery	-0.8	Microarray	hsa-miR-551b	Discovery	-59.5225	0.00300447	Microarray
hsa-miR-122-5p	3.73e-05	-2.88675	Discovery	Microarray	hsa-miR-29b-3p	Discovery	-1.24	Microarray	hsa-miR-99a	Discovery	-17.6502	0.0461026	Microarray
hsa-miR-1227-5p	7.22e-11	1.62386	Discovery	Microarray	hsa-miR-29c-3p	Discovery and Validation	-1.98/-1.27	Microarray analysis and RT-qPCR
hsa-miR-1233-1-5p	1.37e-08	1.0977	Discovery	Microarray	hsa-miR-29c-5p	Discovery	-1.61	Microarray
hsa-miR-1234-5p	2e-08	1.64028	Discovery	Microarray	hsa-miR-30e-3p	Discovery	-0.83	Microarray
hsa-miR-1236-5p	4.52e-07	1.21303	Discovery	Microarray	hsa-miR-328	Discovery	-0.87	Microarray
hsa-miR-1249	2.46e-05	1.01519	Discovery	Microarray	hsa-miR-365a-3p	Discovery	-1.24	Microarray
hsa-miR-125a-3p	5.74e-07	1.53717	Discovery	Microarray	hsa-miR-376c	Discovery	-1.29	Microarray
hsa-miR-125a-5p	3.98e-08	-2.31762	Discovery	Microarray	hsa-miR-379-5p	Discovery	-0.76	Microarray
hsa-miR-125b-5p	1.07e-07	-3.73914	Discovery	Microarray	hsa-miR-381-3p	Discovery	-1	Microarray
hsa-miR-1260a	0.000701	-1.71562	Discovery	Microarray	hsa-miR-411-5p	Discovery	-1.12	Microarray
hsa-miR-1260b	0.000399	-1.59182	Discovery	Microarray	hsa-miR-495	Discovery	-1.05	Microarray
hsa-miR-126-3p	1.86e-07	-3.31887	Discovery	Microarray	hsa-miR-497-5p	Discovery	-1.2	Microarray
hsa-miR-126-5p	3.86e-12	-2.4216	Discovery	Microarray	hsa-miR-654-3p	Discovery	-1.2	Microarray
hsa-miR-1268a	2.61e-08	1.42484	Discovery	Microarray	hsa-miR-99a-3p	Discovery	-0.88	Microarray
hsa-miR-1268b	3.44e-06	1.20301	Discovery	Microarray	hsa-miR-99a-5p	Discovery	-2.52	Microarray
hsa-miR-1273c	5.43e-05	1.618	Discovery	Microarray
hsa-miR-1273e	0.00189	1.00422	Discovery	Microarray
hsa-miR-127-3p	8.07e-11	-2.64284	Discovery	Microarray
hsa-miR-1275	0.0101	1.01012	Discovery	Microarray
hsa-miR-128	4.27e-06	-1.29187	Discovery	Microarray
hsa-miR-1287	3.51e-10	1.56446	Discovery	Microarray
hsa-miR-1307-5p	1.92e-08	1.76206	Discovery	Microarray
hsa-miR-130a-3p	2.35e-06	-3.05026	Discovery	Microarray
hsa-miR-132-3p	3.67e-07	-1.71356	Discovery	Microarray
hsa-miR-133a	5.58e-13	-1.92637	Discovery	Microarray
hsa-miR-133b	3.28e-15	-3.6035	Discovery	Microarray
hsa-miR-134	9.76e-05	1.13486	Discovery	Microarray
hsa-miR-135a-3p	0.000113	1.57637	Discovery	Microarray
hsa-miR-135a-5p	1.66e-08	-1.0048	Discovery	Microarray
hsa-miR-136-3p	2.98e-15	-1.92868	Discovery	Microarray
hsa-miR-136-5p	1.36e-13	-2.32493	Discovery	Microarray
hsa-miR-140-3p	8.28e-08	-2.2691	Discovery	Microarray
hsa-miR-140-5p	6.47e-08	-2.35487	Discovery	Microarray
hsa-miR-142-3p	0.000125	-2.25715	Discovery	Microarray
hsa-miR-142-5p	3.41e-06	-2.01976	Discovery	Microarray
hsa-miR-143-3p	1.33e-09	-3.90182	Discovery	Microarray
hsa-miR-143-5p	3.87e-13	-2.6111	Discovery	Microarray
hsa-miR-144-3p	5.86e-15	-3.65017	Discovery	Microarray
hsa-miR-144-5p	1.84e-13	-1.11494	Discovery	Microarray
hsa-miR-145-3p	1.04e-13	-3.05979	Discovery	Microarray
hsa-miR-145-5p	1.16e-09	-4.4888	Discovery and validation	Microarray analysis and RT-qPCR
hsa-miR-1469	2.92e-07	1.30984	Discovery	Microarray
hsa-miR-146a-5p	0.0297	-1.122	Discovery	Microarray
hsa-miR-146b-5p	1.47e-05	-1.83974	Discovery	Microarray
hsa-miR-1471	1.75e-07	1.93044	Discovery	Microarray
hsa-miR-148a-3p	0.00139	-2.02864	Discovery	Microarray
hsa-miR-148b-3p	1.54e-05	-1.37616	Discovery	Microarray
hsa-miR-150-3p	2.25e-07	1.29237	Discovery	Microarray
hsa-miR-150-5p	1.49e-06	-2.85061	Discovery	Microarray
hsa-miR-151a-3p	3.05e-05	-1.15696	Discovery	Microarray
hsa-miR-151a-5p	3.02e-06	-2.40976	Discovery	Microarray
hsa-miR-151b	8.27e-07	-1.79118	Discovery	Microarray
hsa-miR-152	3.25e-07	-1.52302	Discovery	Microarray
hsa-miR-154-3p	5.58e-13	-1.1052	Discovery	Microarray
hsa-miR-154-5p	1.38e-13	-1.69506	Discovery	Microarray
hsa-miR-1587	3.54e-12	1.76911	Discovery	Microarray
hsa-miR-15a-5p	0.000169	-2.22648	Discovery	Microarray
hsa-miR-15b-5p	0.00212	-1.88155	Discovery	Microarray
hsa-miR-16-5p	0.000154	-2.43325	Discovery	Microarray
hsa-miR-17-3p	6.44e-05	-1.12377	Discovery	Microarray
hsa-miR-17-5p	0.000427	-1.95261	Discovery	Microarray
hsa-miR-181c-5p	2.53e-05	-1.14714	Discovery	Microarray
hsa-miR-185-5p	2.98e-07	-1.5181	Discovery	Microarray
hsa-miR-186-5p	4e-08	-1.5591	Discovery	Microarray
hsa-miR-188-5p	4.25e-06	2.03493	Discovery	Microarray
hsa-miR-1915-3p	2.6e-07	1.29483	Discovery	Microarray
hsa-miR-192-3p	0.000133	-1.31094	Discovery	Microarray
hsa-miR-192-5p	0.00206	-2.8105	Discovery	Microarray
hsa-miR-193a-3p	2.05e-08	-2.51891	Discovery	Microarray
hsa-miR-193b-3p	5.45e-05	-1.2678	Discovery	Microarray
hsa-miR-194-5p	0.00212	-2.92828	Discovery	Microarray
hsa-miR-195-5p	3.31e-07	-3.66827	Discovery	Microarray
hsa-miR-197-5p	5.56e-11	2.1157	Discovery	Microarray
hsa-miR-198	8.82e-06	1.32984	Discovery	Microarray
hsa-miR-199a-3p	0.000318	-2.87162	Discovery	Microarray
hsa-miR-199a-5p	5.14e-05	-2.77977	Discovery	Microarray
hsa-miR-199b-5p	1.95e-06	-2.90777	Discovery	Microarray
hsa-miR-19a-3p	5.89e-06	-2.44408	Discovery	Microarray
hsa-miR-19b-3p	1.95e-05	-2.70386	Discovery	Microarray
hsa-miR-200a-3p	0.0031	-2.31263	Discovery	Microarray
hsa-miR-200b-3p	0.0211	-1.74044	Discovery	Microarray
hsa-miR-200c-3p	0.00378	-1.99716	Discovery	Microarray
hsa-miR-204-5p	5.92e-16	-2.51193	Discovery	Microarray
hsa-miR-20a-5p	0.00025	-2.33982	Discovery	Microarray
hsa-miR-20b-5p	6.65e-05	-2.0089	Discovery	Microarray
hsa-miR-210	0.000577	-1.64108	Discovery	Microarray
hsa-miR-214-3p	3.94e-06	-2.38052	Discovery	Microarray
hsa-miR-214-5p	4e-08	-1.42236	Discovery	Microarray
hsa-miR-215	0.0013	-2.67047	Discovery	Microarray
hsa-miR-218-5p	2.4e-09	-2.36222	Discovery	Microarray
hsa-miR-223-3p	8.85e-07	-2.29978	Discovery	Microarray
hsa-miR-22-3p	3.41e-06	-2.44443	Discovery	Microarray
hsa-miR-224-3p	2.61e-09	-1.13025	Discovery	Microarray
hsa-miR-224-5p	2.09e-05	-1.90807	Discovery	Microarray
hsa-miR-22-5p	2.92e-07	-1.30477	Discovery	Microarray
hsa-miR-2392	0.000147	1.24277	Discovery	Microarray
hsa-miR-23a-3p	0.000209	-2.07212	Discovery	Microarray
hsa-miR-23b-3p	1.21e-05	-3.02946	Discovery	Microarray
hsa-miR-24-3p	0.000268	-2.39542	Discovery	Microarray
hsa-miR-25-3p	0.0034	-1.43661	Discovery	Microarray
hsa-miR-26a-5p	0.000105	-2.80833	Discovery	Microarray
hsa-miR-26b-5p	1.12e-05	-3.17955	Discovery	Microarray
hsa-miR-27a-3p	0.00135	-1.58099	Discovery	Microarray
hsa-miR-27b-3p	3.27e-05	-2.67668	Discovery	Microarray
hsa-miR-28-5p	2e-08	-2.1819	Discovery	Microarray
hsa-miR-2861	1.12e-11	1.65981	Discovery	Microarray
hsa-miR-298	7.35e-05	1.04846	Discovery	Microarray
hsa-miR-299-5p	2.98e-15	-1.88758	Discovery	Microarray
hsa-miR-29a-3p	5.21e-05	-2.60989	Discovery	Microarray
hsa-miR-29b-3p	3.86e-06	-3.13908	Discovery	Microarray
hsa-miR-29c-3p	2.93e-06	-3.57948	Discovery	Microarray
hsa-miR-29c-5p	2.52e-11	-2.21299	Discovery	Microarray
hsa-miR-301a-3p	3.17e-06	-1.45947	Discovery	Microarray
hsa-miR-30a-3p	1.57e-08	-2.19313	Discovery	Microarray
hsa-miR-30a-5p	5.19e-06	-2.49261	Discovery	Microarray
hsa-miR-30b-5p	1.75e-05	-2.87788	Discovery	Microarray
hsa-miR-30c-5p	3.73e-07	-2.83464	Discovery	Microarray
hsa-miR-30d-5p	8.19e-06	-1.42101	Discovery	Microarray
hsa-miR-30e-3p	2.78e-08	-1.86468	Discovery	Microarray
hsa-miR-30e-5p	1.87e-06	-2.12592	Discovery	Microarray
hsa-miR-3131	0.00445	1.37457	Discovery	Microarray
hsa-miR-3137	2.16e-08	1.39645	Discovery	Microarray
hsa-miR-3158-5p	0.00097	1.31043	Discovery	Microarray
hsa-miR-3162-5p	1.64e-12	1.48974	Discovery	Microarray
hsa-miR-3180-3p	0.000105	1.3112	Discovery	Microarray
hsa-miR-3188	6.53e-06	1.27862	Discovery	Microarray
hsa-miR-3194-5p	4.28e-07	1.28135	Discovery	Microarray
hsa-miR-3195	4.69e-06	2.15041	Discovery	Microarray
hsa-miR-3197	1.03e-12	1.90569	Discovery	Microarray
hsa-miR-320b	1.45e-10	-1.17436	Discovery	Microarray
hsa-miR-320d	8.29e-09	-1.5623	Discovery	Microarray
hsa-miR-320e	1.03e-09	-1.44396	Discovery	Microarray
hsa-miR-324-5p	4e-08	-1.8467	Discovery	Microarray
hsa-miR-32-5p	2.05e-08	-1.28342	Discovery	Microarray
hsa-miR-331-3p	8.65e-07	-2.15581	Discovery	Microarray
hsa-miR-335-5p	3.35e-06	-1.50524	Discovery	Microarray
hsa-miR-337-3p	6.98e-14	-1.51589	Discovery	Microarray
hsa-miR-337-5p	1.47e-15	-2.12229	Discovery	Microarray
hsa-miR-338-3p	0.000426	-2.20674	Discovery and validation	Microarray analysis and RT-qPCR
hsa-miR-338-5p	2.25e-10	1.01567	Discovery	Microarray
hsa-miR-340-5p	1.41e-07	-1.6067	Discovery	Microarray
hsa-miR-342-3p	9.75e-08	-2.27505	Discovery	Microarray
hsa-miR-345-5p	7.69e-08	1.42154	Discovery	Microarray
hsa-miR-34a-3p	8.29e-09	-1.25805	Discovery	Microarray
hsa-miR-34a-5p	9.49e-05	-2.50472	Discovery	Microarray
hsa-miR-34b-5p	3.86e-06	-2.44476	Discovery	Microarray
hsa-miR-3607-3p	5.41e-07	-1.65066	Discovery	Microarray
hsa-miR-3610	9.91e-11	2.12259	Discovery	Microarray
hsa-miR-361-3p	4.07e-08	-1.86488	Discovery	Microarray
hsa-miR-361-5p	2.11e-07	-1.9397	Discovery	Microarray
hsa-miR-3620-5p	2.76e-05	1.44959	Discovery	Microarray
hsa-miR-362-3p	2.42e-07	-1.61353	Discovery	Microarray
hsa-miR-363-3p	0.000231	-1.29903	Discovery	Microarray
hsa-miR-3648	4.94e-11	2.06367	Discovery	Microarray
hsa-miR-3652	1.41e-05	1.08665	Discovery	Microarray
hsa-miR-3653	2.37e-05	-1.47142	Discovery	Microarray
hsa-miR-3654	1.07e-06	1.18339	Discovery	Microarray
hsa-miR-3656	7.75e-10	2.02067	Discovery	Microarray
hsa-miR-365a-3p	4.35e-12	-2.87492	Discovery	Microarray
hsa-miR-3663-3p	1.54e-05	1.12235	Discovery	Microarray
hsa-miR-3665	4.08e-11	1.63285	Discovery	Microarray
hsa-miR-3666	5.92e-09	1.0703	Discovery	Microarray
hsa-miR-3676-5p	1.05e-09	2.64616	Discovery	Microarray
hsa-miR-3679-5p	4.4e-08	1.20221	Discovery	Microarray
hsa-miR-3682-3p	1.37e-09	1.21462	Discovery	Microarray
hsa-miR-3692-5p	4.53e-09	1.72466	Discovery	Microarray
hsa-miR-369-5p	1.52e-15	-1.19956	Discovery	Microarray
hsa-miR-370	0.000104	1.36645	Discovery and validation	Microarray analysis and RT-qPCR
hsa-miR-371a-5p	2.18e-08	1.40698	Discovery	Microarray
hsa-miR-371b-5p	9.57e-09	1.56213	Discovery	Microarray
hsa-miR-374a-5p	4.53e-07	-2.59763	Discovery	Microarray
hsa-miR-374b-5p	1.35e-07	-2.35713	Discovery	Microarray
hsa-miR-374c-5p	1.89e-09	-1.17143	Discovery	Microarray
hsa-miR-376a-3p	1.63e-10	-3.03797	Discovery	Microarray
hsa-miR-376b-3p	1.26e-11	-1.13096	Discovery	Microarray
hsa-miR-376c-3p	2.74e-11	-3.11267	Discovery	Microarray
hsa-miR-377-3p	8.66e-13	-2.65937	Discovery	Microarray
hsa-miR-379-5p	1.47e-15	-1.53582	Discovery	Microarray
hsa-miR-381-3p	8.45e-16	-2.19406	Discovery	Microarray
hsa-miR-382-5p	1.66e-11	-1.46968	Discovery	Microarray
hsa-miR-3925-5p	1.08e-08	2.13505	Discovery	Microarray
hsa-miR-3937	9.67e-06	1.16301	Discovery	Microarray
hsa-miR-3940-5p	9.78e-09	1.62786	Discovery	Microarray
hsa-miR-409-3p	2.18e-09	-1.43918	Discovery	Microarray
hsa-miR-410	5.53e-15	-1.4597	Discovery	Microarray
hsa-miR-411-5p	1.64e-15	-1.72207	Discovery	Microarray
hsa-miR-422a	5.76e-07	1.15491	Discovery	Microarray
hsa-miR-424-5p	0.000122	-1.8375	Discovery	Microarray
hsa-miR-425-5p	1.94e-05	-1.75707	Discovery	Microarray
hsa-miR-4257	1.16e-09	1.41707	Discovery	Microarray
hsa-miR-4269	0.000501	1.04208	Discovery	Microarray
hsa-miR-4270	1.63e-05	1.47581	Discovery	Microarray
hsa-miR-4271	3.15e-09	1.30328	Discovery	Microarray
hsa-miR-4281	8.34e-06	1.35114	Discovery	Microarray
hsa-miR-4284	0.0166	-1.46501	Discovery	Microarray
hsa-miR-4291	0.00025	-1.34116	Discovery	Microarray
hsa-miR-4299	0.0265	1.11684	Discovery	Microarray
hsa-miR-4314	7.31e-10	1.07742	Discovery	Microarray
hsa-miR-4322	1.04e-08	1.59711	Discovery	Microarray
hsa-miR-4324	6.37e-10	-1.47074	Discovery	Microarray
hsa-miR-4327	1.24e-05	1.24747	Discovery	Microarray
hsa-miR-4417	2.09e-09	2.12868	Discovery	Microarray
hsa-miR-4428	8.91e-13	2.31209	Discovery	Microarray
hsa-miR-4430	1.12e-15	2.98606	Discovery	Microarray
hsa-miR-4433-3p	9.75e-05	1.32809	Discovery	Microarray
hsa-miR-4443	5.23e-09	2.47689	Discovery	Microarray
hsa-miR-4453	3.97e-05	1.54076	Discovery	Microarray
hsa-miR-4459	5.22e-05	1.62284	Discovery	Microarray
hsa-miR-4462	2.49e-15	2.03125	Discovery	Microarray
hsa-miR-4463	4.21e-08	2.04777	Discovery	Microarray
hsa-miR-4465	9.93e-07	2.55326	Discovery	Microarray
hsa-miR-4466	3.5e-07	1.32391	Discovery	Microarray
hsa-miR-4476	9.45e-07	1.36295	Discovery	Microarray
hsa-miR-4478	2.18e-08	1.66186	Discovery	Microarray
hsa-miR-4481	9.38e-05	1.40623	Discovery	Microarray
hsa-miR-4486	1.02e-09	1.39573	Discovery	Microarray
hsa-miR-4487	0.000293	1.16001	Discovery	Microarray
hsa-miR-4488	2.07e-07	1.37781	Discovery	Microarray
hsa-miR-4496	0.00134	1.03787	Discovery	Microarray
hsa-miR-4497	9.4e-15	2.23553	Discovery	Microarray
hsa-miR-4498	0.000146	1.47313	Discovery	Microarray
hsa-miR-4499	1.85e-08	1.72553	Discovery	Microarray
hsa-miR-4505	6.4e-14	1.88556	Discovery	Microarray
hsa-miR-4507	3.87e-12	1.93211	Discovery	Microarray
hsa-miR-4508	4.56e-10	1.30132	Discovery	Microarray
hsa-miR-4515	6.45e-08	1.12009	Discovery	Microarray
hsa-miR-451a	2.05e-10	-5.48238	Discovery	Microarray
hsa-miR-4522	0.00727	1.18331	Discovery	Microarray
hsa-miR-4530	7.73e-14	2.03976	Discovery	Microarray
hsa-miR-4532	8.36e-05	1.08755	Discovery	Microarray
hsa-miR-4534	2.09e-05	1.2785	Discovery	Microarray
hsa-miR-4535	8.08e-09	1.04878	Discovery	Microarray
hsa-miR-4538	1.34e-08	1.35945	Discovery	Microarray
hsa-miR-455-3p	6.74e-05	-1.22592	Discovery	Microarray
hsa-miR-455-5p	0.000256	-1.09226	Discovery	Microarray
hsa-miR-4632-5p	6.4e-14	1.8508	Discovery	Microarray
hsa-miR-4647	4.69e-06	1.28431	Discovery	Microarray
hsa-miR-4651	3.83e-08	1.72147	Discovery	Microarray
hsa-miR-4653-3p	6.52e-13	2.44761	Discovery	Microarray
hsa-miR-4656	2.9e-09	1.04888	Discovery	Microarray
hsa-miR-4659a-3p	4.27e-05	1.33661	Discovery	Microarray
hsa-miR-4665-5p	1.65e-06	1.47812	Discovery	Microarray
hsa-miR-4669	4.31e-06	1.02134	Discovery	Microarray
hsa-miR-4672	8.82e-07	1.79553	Discovery	Microarray
hsa-miR-4673	6.87e-11	1.41273	Discovery	Microarray
hsa-miR-4687-3p	1.99e-06	1.39597	Discovery	Microarray
hsa-miR-4689	2.66e-05	1.6857	Discovery	Microarray
hsa-miR-4690-5p	5.96e-08	1.16294	Discovery	Microarray
hsa-miR-4695-5p	1.16e-09	1.59372	Discovery	Microarray
hsa-miR-4697-5p	0.0224	1.20994	Discovery	Microarray
hsa-miR-4707-5p	6.8e-07	1.21755	Discovery	Microarray
hsa-miR-4721	2.64e-08	1.66908	Discovery	Microarray
hsa-miR-4733-5p	1.47e-15	2.4494	Discovery	Microarray
hsa-miR-4734	1.58e-06	1.20556	Discovery	Microarray
hsa-miR-4738-3p	6.32e-06	1.02389	Discovery	Microarray
hsa-miR-4739	2.01e-05	1.38098	Discovery	Microarray
hsa-miR-4741	0.000134	1.1827	Discovery	Microarray
hsa-miR-4745-5p	2.52e-11	1.88002	Discovery	Microarray
hsa-miR-4746-3p	1.65e-13	1.84424	Discovery	Microarray
hsa-miR-4758-5p	0.000542	1.72275	Discovery	Microarray
hsa-miR-4763-3p	3.03e-07	1.37617	Discovery	Microarray
hsa-miR-4770	5.92e-16	-1.67089	Discovery	Microarray
hsa-miR-4787-5p	2.47e-11	1.53458	Discovery	Microarray
hsa-miR-4788	8.43e-08	1.80252	Discovery	Microarray
hsa-miR-4792	2.74e-10	1.589	Discovery	Microarray
hsa-miR-484	6.36e-10	-1.21765	Discovery	Microarray
hsa-miR-487b	5.25e-13	-2.16159	Discovery	Microarray
hsa-miR-490-3p	5.92e-16	-1.64114	Discovery	Microarray
hsa-miR-493-5p	2.28e-11	-1.12016	Discovery	Microarray
hsa-miR-494	0.00018	1.10027	Discovery	Microarray
hsa-miR-495-3p	1.9e-17	-2.51119	Discovery	Microarray
hsa-miR-497-5p	1.05e-07	-3.26797	Discovery	Microarray
hsa-miR-5001-5p	1.61e-09	1.47429	Discovery	Microarray
hsa-miR-5006-5p	3.19e-07	1.25912	Discovery	Microarray
hsa-miR-5088	1.78e-06	1.20879	Discovery	Microarray
hsa-miR-513a-5p	0.00389	1.01837	Discovery	Microarray
hsa-miR-513b	7.84e-07	1.27432	Discovery	Microarray
hsa-miR-513c-5p	6.89e-08	1.31251	Discovery	Microarray
hsa-miR-516a-5p	1.05e-05	1.1053	Discovery	Microarray
hsa-miR-5195-3p	1.93e-06	1.53427	Discovery	Microarray
hsa-miR-5195-5p	3.59e-11	1.23228	Discovery	Microarray
hsa-miR-5196-5p	9.78e-09	1.21666	Discovery	Microarray
hsa-miR-520b	8.98e-05	1.83589	Discovery	Microarray
hsa-miR-520e	0.000194	1.4914	Discovery	Microarray
hsa-miR-532-3p	7.74e-08	-1.55558	Discovery	Microarray
hsa-miR-532-5p	3.86e-06	-1.64978	Discovery	Microarray
hsa-miR-543	5.92e-16	-1.07864	Discovery	Microarray
hsa-miR-550b-2-5p	1.02e-10	1.35502	Discovery	Microarray
hsa-miR-551b-3p	1.06e-16	-3.57968	Discovery	Microarray
hsa-miR-557	5.11e-06	1.24465	Discovery	Microarray
hsa-miR-5696	0.032	1.23536	Discovery	Microarray
hsa-miR-5701	4e-08	-1.26619	Discovery	Microarray
hsa-miR-5703	0.00861	1.42599	Discovery	Microarray
hsa-miR-572	6.82e-10	1.40034	Discovery	Microarray
hsa-miR-574-3p	1.16e-05	-1.10238	Discovery	Microarray
hsa-miR-575	0.000101	1.12784	Discovery and validation	Microarray analysis and RT-qPCR
hsa-miR-5787	0.00346	1.43089	Discovery	Microarray
hsa-miR-601	0.000353	1.22961	Discovery	Microarray
hsa-miR-602	2.55e-11	1.2512	Discovery	Microarray
hsa-miR-6068	8.31e-12	1.61875	Discovery	Microarray
hsa-miR-6075	6.68e-12	1.33429	Discovery	Microarray
hsa-miR-6076	1.28e-14	1.64651	Discovery	Microarray
hsa-miR-6084	2.11e-07	1.0274	Discovery	Microarray
hsa-miR-6087	8.74e-12	2.171	Discovery	Microarray
hsa-miR-6088	2.16e-08	1.47594	Discovery	Microarray
hsa-miR-6125	8.87e-10	1.485	Discovery	Microarray
hsa-miR-6126	2.25e-12	1.37616	Discovery	Microarray
hsa-miR-6129	1.34e-06	1.15093	Discovery	Microarray
hsa-miR-6132	4.36e-07	2.15827	Discovery	Microarray
hsa-miR-614	1.38e-06	1.02272	Discovery	Microarray
hsa-miR-617	8.27e-09	1.80214	Discovery	Microarray
hsa-miR-630	0.0114	1.42621	Discovery	Microarray
hsa-miR-638	1.36e-13	1.66997	Discovery	Microarray
hsa-miR-642a-3p	1.04e-05	2.68463	Discovery	Microarray
hsa-miR-642b-3p	1.44e-06	2.48802	Discovery	Microarray
hsa-miR-6510-5p	0.00395	1.26489	Discovery	Microarray
hsa-miR-6511b-5p	1.78e-09	1.31543	Discovery	Microarray
hsa-miR-652-3p	6.57e-06	-1.05671	Discovery	Microarray
hsa-miR-654-3p	1.38e-13	-1.56203	Discovery	Microarray
hsa-miR-660-5p	2.47e-07	-2.08852	Discovery	Microarray
hsa-miR-663a	8.01e-05	1.19722	Discovery	Microarray
hsa-miR-664a-3p	7.99e-09	-1.21964	Discovery	Microarray
hsa-miR-664b-3p	4.89e-07	-1.24946	Discovery	Microarray
hsa-miR-671-5p	8.94e-07	1.4744	Discovery	Microarray
hsa-miR-6724-5p	1.08e-09	1.39424	Discovery	Microarray
hsa-miR-718	6.82e-08	1.49068	Discovery	Microarray
hsa-miR-762	1.15e-12	2.03099	Discovery	Microarray
hsa-miR-877-5p	4.42e-09	1.14129	Discovery	Microarray
hsa-miR-887	5.52e-06	1.01658	Discovery	Microarray
hsa-miR-92a-3p	0.000241	-1.42547	Discovery	Microarray
hsa-miR-93-5p	0.0288	-1.14611	Discovery	Microarray
hsa-miR-936	1.42e-09	1.45048	Discovery	Microarray
hsa-miR-937-5p	1.77e-09	1.50353	Discovery	Microarray
hsa-miR-95	0.00264	-1.04138	Discovery	Microarray
hsa-miR-98-5p	2.98e-06	-2.05243	Discovery	Microarray
hsa-miR-99a-5p	8.6e-09	-4.24388	Discovery	Microarray
hsa-miR-99b-3p	1.85e-10	1.43955	Discovery	Microarray
hsa-miR-99b-5p	7.69e-08	-1.74033	Discovery	Microarray

## Sheet: Supplementary Table S2
Supplementary Table S2: Differentially expressed mRNAs in GBC tissue using highthroughput studies.																										References
1. Kim et al., 2008			2. Washiro et al., 2008				3. Miller et al., 2009			4. Wang et al., 2020			5. Zuo et al., 2016			6. Ge et al., 2021				7. Kumar et al., 2020
Gene Symbol	Fold Change	Expression	Gene Name	Gene Symbol	Fold Change	Expression	Gene Symbol	Fold Change	Expression	Gene Symbol	log2FoldChange	Expression	Gene symbol	log Fold change	Expression	Gene symbol	Gene name	Fold change	Regulation	Gene symbol	Fold change	Gene	Fold change			1. Kim, J.H., Kim, H.N., Lee, K.T., Lee, J.K., Choi, S.-H., Paik, S.W. et al. (2008). Gene Expression Profiles in Gallbladder Cancer: The Close Genetic Similarity Seen for Early and Advanced Gallbladder Cancers May Explain the Poor Prognosis. Tumor Biology, 29(1), pp.41–49. doi:10.1159/000132570.
ARHGEF11	621.86	Up	Gamma-glutamyl hydrolase	GGH	6.63	Up	GPRC5A	289.17	Up	ADIPOQ	-13.5094	down	HOXB13	9.40609	Up	TRAV12-2	T cell receptor a variable 12-2	-1.5	Down	UPREGULATED GENES		DOWN REGULATED				2. Washiro, M., Ohtsuka, M., Kimura, F., Shimizu, H., Yoshidome, H., Sugimoto, T., et al. (2008). Upregulation of topoisomerase IIα expression in advanced gallbladder carcinoma: a potential chemotherapeutic target. Journal of Cancer Research and Clinical Oncology, 134(7), pp.793–801. doi:10.1007/s00432-007-0348-0.
PPARD	396.27	Up	Ubiquitin-conjugating enzyme E2 C	UBE2C	5.76	Up	UBD	204.04	Up	TUSC5	-10.122	down	HOXC10	9.37067	Up	ANXA5	AnnexinA5	1.61	Up	Skp2	4.87	CCND2	4.83			3. Miller, G., Socci, N.D., Dhall, D., D’Angelica, M., DeMatteo, R.P., Allen, P.J. et al. (2009). Genome wide analysis and clinical correlation of chromosomal and transcriptional mutations in cancers of the biliary tract. Journal of Experimental & Clinical Cancer Research, 28(1). doi:10.1186/1756-9966-28-62.
BUB1B	390.18	Up	G2/mitotic-specific cyclin-B2	CCNB2	3.81	Up	CEACAM5	139.24	Up	PLP1	-5.92327	down	MUC17	9.34269	Up	CADM1	Cell adhesion molecule 1	1.9	Up	BUB1	12	TGFB3	5.96			4. Wang, J., Xu, C., Cheng, Q., Zhao, J., Wu, S., Li, W. et al. (2020a). RNA Sequencing Revealed Signals of Evolution From Gallbladder Stone to Gallbladder Carcinoma. Frontiers in Oncology, 10. doi:10.3389/fonc.2020.00823.
SERPINB5	276.4	Up	DNA topoisomerase 2-alpha	TOP2A	3.76	Up	CLDN18	76.55	Up	NRXN1	-4.92757	down	BC080653	9.20623	Up	LIF	Leukemia inhibitory factor	1.68	Up	MAD2L1	22.33	COX4I2	5.06			5. Zuo, M., Rashid, A., Wang, Y., Jain, A., Li, D., Behari, A., et al. (2016). RNA sequencing-based analysis of gallbladder cancer reveals the importance of the liver X receptor and lipid metabolism in gallbladder cancer. Oncotarget, 7(23), pp.35302–35312. doi:10.18632/oncotarget.9181.
BCL10	237.91	Up	Cyclin-dependent kinases regulatory...	CKS2	2.92	Up	KIAA0101	69.47	Up	FABP4	-6.38991	down	HOTTIP	9.19952	Up	CEP192	Centrosomal protein 192kda	-1.6	Down	ESPL1	12.07	COX7A1	6.57			6. Ge, C., Zhu, X., Niu, X., Zhang, B., & Chen, L. (2021). A transcriptome profile in gallbladder cancer based on annotation analysis of microarray studies. Molecular medicine reports, 23(1), 25. https://doi.org/10.3892/mmr.2020.11663
BCAR1	90.47	Up					RRM2	63.95	Up	CBLN4	-6.22618	down	FOXJ1	8.91801	Up	FRMD3	FERM domain containing 3	1.72	Up	E2F1	10.95	CKMT2	29.32			7. Kumar, A., Gupta, R., Mathur, N., Iyer, V. K., Thulkar, S., Prasad, C. P., et al. (2020). Microarray based gene expression profiling of advanced gall bladder cancer. Experimental oncology, 42(4), 277–284. https://doi.org/10.32471/exp-oncology.2312-8852.vol-42-no-4.15476
TOP1MT	65.37	Up					TOP2A	60.78	Up	PI16	-6.42517	down	SERPINB7	8.75356	Up	COL13A1	XIII, a 1	2.593	Up	PTTG1	7.8	SMOC2	21.82
IFNB1	41.35	Up					RRM2	57.99	Up	PMP2	-6.94914	down	LOC154860	8.65884	Up	CEACAM1	Carcinoembryonic antigen-related cell adhesion molecule (biliary glycoprotein)	1.7	Up	PTTG2	5.44	FGF2	8
POLA	36.06	Up					CXCL5	56.66	Up	SCRG1	-3.73765	down	FAM71E2	8.4709	Up	WNT5A	Wingless-type MMTV integration site family member 5A	1.8	Up	CHEK1	9.15	WNT10B	2.58
TNF	29.3	Up					---	55.18	Up	PLAC9	-3.4092	down	LEMD1	8.42558	Up	ACSS2	Acyl-coa synthetase short-chain family member 2	-1.6	Down	CDC20	9.55
MMP12	22.6	Up					PTTG1	41.32	Up	CHRDL1	-4.9354	down	HOXC9	8.33045	Up	ST8SIA4	ST8 a-N-acetyl-neurami nide a-2,8-sialyltransfer ase 4	-1.6	Down	CDK2	2.63
LAMA1	21.33	Up					SERPINB5	39.74	Up	PLIN1	-6.87958	down	KLK1	8.07566	Up	EDN1	Endothelin 1	1.76	Up	CDC2	2.76
TAL1	20.91	Up					ZWINT	36.24	Up	GRIK3	-5.24586	down	BX648695	8.0004	Up	TBX3	T-box 3	1.6	Up	CCNB1	6.32
SERPINB2	19.92	Up					CKS2	34.46	Up	FAM180B	-6.1276	down	HOXC11	7.88797	Up	CDH26	Cadherin 26	-1.5	Down	CCNB2	10.94
ERF	18.14	Up					DAF	28.9	Up	C2orf40	-4.99695	down	HOTAIR	7.74773	Up	NUDT2	Nudix hydrolase 2	1.55	Up	CDC45	9.7
IGSF9	17.95	Up					LAMB3	27.72	Up	ADAMTS15	-3.22092	down	CLCA4	7.67214	Up	LOC101928168	Uncharacterized LOC101928168	1.52	Up	PKMYT1	7.99
HDAC2	17.16	Up					KRT6B	27.14	Up	CADM2	-4.64711	down	HOXA11	7.48603	Up	MCTP1	Multiple C2 domains, transmembrane 1	2.67	Up	RBL1	5.23
PRKCL1	16.55	Up					TYMS	25.96	Up	MMP11	4.48101	up	HOXB8	7.4412	Up	C19orf18	Chromosome 19 open reading frame 18	-1.6	Down	PASK	3.35
ITGB7	16.41	Up					TOP2A	24.3	Up	SPRR2E	30.538	up	LOC645591	7.39493	Up	BAG1	BCL2 associated athanogene I	1.6	Up	CCNE1	5.92
FGF20	15.16	Up					ECT2	22.88	Up	LDB3	-3.80205	down	CCDC60	7.27231	Up	FHL2	Four and a half LIM domains 2	1.77	Up	CCNB1	6.32
EGF	12.02	Up					ABP1	22.32	Up	XKR4	-4.56057	down	SH2D7	7.24649	Up	LOC100507412	LOC100507412	1.7764	Up	CDK2	2.63
CASP10	11.54	Up					PSF1	22.06	Up	KRT14	7.47275	up	AK096803	7.19341	Up	KDELR3	KDEL (Lys-Asp-Glu-Leu) endoplasmic reticulum protein retention receptor 3	1.67	Up	PASK	3.35
FGF1	10.87	Up					NUSAP1	21.88	Up	DLG2	-2.7146	down	DQ570035	7.05148	Up	MCOLN3	Mucolipin 3	1.91	Up	GMNN	3.6
CDK10	9.38	Up					NUSAP1	20.95	Up	GFRA1	-3.83961	down	RGS21	6.99055	Up	TCEAL2	Transcription elongation factor A (SII)-like 2	1.79	Up	MCM4	4.6
NGFR	9.01	Up					PLAC8	20.83	Up	RXRG	-3.95072	down	GUCY2F	6.95909	Up	OSB PL8	Oxysterol binding protein like 8	1.53	Up	CDC45	9.72
TOP1MT	8.99	Up					DAF	20.44	Up	CD300LG	-6.51028	down	TPRXL	6.92693	Up	PCNXL2	Pecanex-like 2 (Drosophila)	1.53	Up	RPA3	2.01
MAGEC1	8.67	Up					CDC20	19.57	Up	RP11-136C24.3	-3.04545	down	AL109792	6.89404	Up	TFPI2	Tissue factor pathway inhibitor 2	1.63	Up	POLE	3.99
CCNB3	8.54	Up					HIST1H1C	19.54	Up	SCN4A	-5.25103	down	BC118985	6.86038	Up	SPAG9	antigen 9	1.79354	Up	RFC4	3.64
TUBA8	7.31	Up					CDC2	18.85	Up	ABCA10	-3.32976	down	SNORD35A	6.64006	Up	DACT2	Dishevelled-bindin g antagonist of P-catenin 2	-1.6	Down	SOD2	3.46
CD44	5.96	Up					PRC1	18.66	Up	C14orf180	-6.01871	down	LOC170425	6.59983	Up	SETD9	SET domain containing 9	1.72	Up	CUL2	2.32
NRXN3	5.67	Up					CLDN18	18.21	Up	VIT	-4.58882	down	LOC51326	6.51584	Up	MCM4	Minichromosome maintenance complex component4	1.87	Up	SKP2	4.87
CDH4	5.55	Up					CCNB2	18.16	Up	LGI4	-2.98746	down	LY6K	6.47194	Up	TBX2	T-box 2	1.79	Up	STAT1	3.44
IFNA2	5.24	Up					SPINK4	17.71	Up	EBF2	-3.3078	down	DDX11L1	6.42666	Up	PKIB	Protein kinase ( camp-dependent, catalytic) inhibitor p	1.63	Up	TNF	4.95
DNTT	5.18	Up					HOXC6	17.57	Up	MGP	-2.8842	down	PI3	6.33174	Up	BMF	Bcl2 modifying factor	-1.9	Down	ECT2	8.7
CAV2	–267.31	Down					RARRES1	16.82	Up	VIP	-4.98968	down	RP1	6.2541	Up	ENTPD1	Ectonucleoside triphosphate	1.76	Up	KIF20	3.7
HDAC1	–73.85	Down					RARRES1	14.82	Up	ANGPTL7	-4.39797	down	HOXB9	6.19091	Up	HSPA8	Heat shock protein family A (Hsp70) member 8	1.5	Up	MCM4	4.6
NBL1	–44.74	Down					UBE2C	14.76	Up	DUSP9	6.31425	up	KRT16	5.92964	Up	PLGLB2	Plasminogen-like B2	-1.6	Down	CENPF	12.47
CDK4	–43.22	Down					SLC6A14	14.41	Up	CFD	-3.52457	down	ALPPL2	5.71287	Up	NTRK3	Neurotrophic tyrosine kinase, receptor,type 3	-1.5	Down	AURKA	2.84
PCNA	–42.91	Down					H2BFS	14.04	Up	COL21A1	-3.06479	down	CST1	5.6735	Up	AIFM2	Apoptosis inducing factor, mitochondria associated 2	-1.6	Down	TPX2	16.71
S100A11	–40.88	Down					BIRC5	13.64	Up	TMEM88	-2.95829	down	PRAME	5.65137	Up	PLGLB1	Plasminogen-like Bl	-1.6	Down
CCND2	–40.03	Down					GMNN	13.48	Up	SGCG	-4.6809	down	LOC93432	5.38036	Up	SCGN	Secretagogin, EF-hand calcium binding protein	4.01	Up
CD2	–39.82	Down					PYCARD	13	Up	CD36	-3.78883	down	SLC6A14	5.32243	Up	NR2C2Ap	Nuclear receptor 2C2-associated protein	1.57	Up
PDGFC	–35.62	Down					HOXB7	12.94	Up	KCNA5	-3.64917	down	CXCL17	5.22347	Up	RGPD2	RANBP2-like and GRIP domain containing 2	1.71	Up
IL6	–34.33	Down					HIST1H2BK	12.87	Up	NTRK2	-3.60075	down	SRMS	5.17379	Up	PFKFB3	6-phosphofructo-2- kinas/efructose-2,6- biphosphatase 3	-2.1	Down
VCAM1	–33.23	Down					HOXC10	12.58	Up	SRL	-3.65371	down	MSLNL	5.14741	Up	SCD5	Stearoyl-coa desaturase 5	2.39	Up
ITGB4	–28.36	Down					LAMA3	12.1	Up	ITGA7	-2.25021	down	DQX1	5.06326	Up	TNN	Tenascin N	2.08	Up
TUBA2	–24.47	Down					HIST2H2AA	11.99	Up	WNT11	-3.31051	down	TRIM29	5.0535	Up	SLC22A3	Solute carrier family 22 (organic cation transporter), member 3	-1.7	Down
APC	–23.66	Down					MELK	11.87	Up	RBP7	-3.65209	down	SDR16C5	5.01869	Up	CD1E	CDle molecule	1.87	Up
CAMKK2	–23.44	Down					MLF1IP	11.87	Up	IGF1	-3.66262	down	AK125994	4.99298	Up	MADCAM1	Mucosa! vascular addressin cell adhesion molecule	2.65	Up
TOP1	–21.59	Down					RACGAP1	11.79	Up	PLSCR4	-1.49918	down	C10orf81	4.95348	Up	ZNF266	Zinc finger protein 266	-1.8	Down
RB1	–21.46	Down					IGFBP3	11.66	Up	TNMD	-6.88656	down	CDX2	4.93877	Up	ZFP14	ZFP14 zinc finger protein	-1.5	Down
DSP	–19.72	Down					DEPDC6	11.07	Up	ANK2	-2.59616	down	S100P	4.8745	Up	IRF1	Interferon regulatory factor 1	-1.6	Down
ASPH	–17.96	Down					MCM2	11.02	Up	TMEM79	1.73468	up	MAPK15	4.8643	Up	CENPN	Centromere protein N	1.67	Up
ALCAM	–17.28	Down					HIST2H2BE	10.78	Up	PTPRQ	-3.46294	down	IGFL2	4.85455	Up	KIAA1549	KIAA1549	1.58	Up
TOP2A	–14.86	Down					TK1	10.74	Up	FXYD1	-3.87672	down	HOXC6	4.8283	Up	ADH1A	Alcohol dehydrogenase IA (class I), a polypeptide	-2.2	Down
MAGEF1	–14.29	Down					FOXM1	10.58	Up	ZNF536	-4.25371	down	S100A2	4.80322	Up	SRD5A1	Steroid-5-a-reducta se, a polypeptide 1 (3-oxo-5 a-steroid fl 4-dehydrogenase a 1)	1.63	Up
LIG1	–14.07	Down					HIST2H2AA	10.56	Up	MYOC	-4.85918	down	CST4	4.73399	Up	JADE1	Jade family PHD finger 1	1.6	Up
NRG1	–12.89	Down					TRIB3	10.33	Up	FOXD3	-4.08915	down	RHOV	4.72751	Up	RPS28	Ribosomal protein S28	1.67	Up
NEGR1	–11.57	Down					MAD2L1	10.31	Up	THBS4	-3.64599	down	ZG16B	4.71085	Up	NOVA1	Neuro-oncological ventral antigen 1	-1.9	Down
LCP1	–10.89	Down					DTL	9.86	Up	TACR1	-3.32379	down	ATP6V0A4	4.69808	Up	ME1	Malic enzyme 1, NADP(+)-depende nt,cytosolic	-1.7	Down
HDAC1	–9.64	Down					KRT17	9.7	Up	TIMP4	-3.65857	down	CXCL3	4.6357	Up	RGPD3	RANBP2-like and GRIP domain containing 3	1.71	Up
VWF	–8.69	Down					RARRES1	9.7	Up	RGS6	-3.42645	down	LHFPL3	4.60385	Up	C8orf4	Chromosome 8 open reading frame 4	2.36	Up
MMP7	–8.59	Down					NEK2	9.67	Up	PLIN4	-4.77479	down	SERPINB5	4.57703	Up	CLDN1	Claudin 1	1.6	Up
SKP1A	–7.72	Down					HOXB7	9.65	Up	SLC7A10	-7.07031	down	LOC100124692	4.54932	Up	C3orf14	open reading frame 14	1.799	Up
FADD	–7.40	Down					SERPINA1	9.65	Up	ITGA8	-3.04179	down	SPDEF	4.51892	Up	VMP1	Vacuole membrane protein 1	2.35	Up
STK6	–7.29	Down					C20orf42	9.42	Up	CTNNA3	-3.44616	down	TRIM31	4.50588	Up	RPS6KA2	Ribosomal protein S6 kinase, 90kda, polypeptide 2	1.64	Up
LAMC3	–5.44	Down					TRIM31	9.4	Up	SHISA3	-3.97159	down	SLC35F3	4.48045	Up	WDR78	WD repeat domain 78	-1.5	Down
							SKP2	9.38	Up	PPP2R2C	3.82424	up	LOC401164	4.44	Up	PTGER2	Prostaglandin E receptor 2	1.95	Up
							IGFBP3	9.1	Up	OSR1	-2.72537	down	LAMB3	4.4255	Up	COLEC11	Collectin subfamily member 11	2.06	Up
							GGH	8.58	Up	NRN1	-2.95879	down	PPP1R1B	4.42303	Up	DOK5	Docking protein 5	2.25	Up
							Pfs2	8.54	Up	ADAMTS1	-3.16358	down	MFI2	4.41744	Up	HMGCS2	3-hydroxy-3-methy lglutaryl-coasynthase 2 (mitochondrial)	4.74	Up
							C10orf3	8.52	Up	FREM1	-2.86856	down	SPINK6	4.39585	Up	EDAR	Ectodysplasin A receptor	1.67	Up
							STK6	8.51	Up	MAPK10	-2.20371	down	ALDH3B2	4.37326	Up	SCD	Stearoyl-coa desaturase ( -9-desaturase)	-1.7	Down
							EVI1	8.42	Up	ADGRB3	-3.10627	down	CXCL11	4.27038	Up	RHOB	Ras homolog family member B	1.62	Up
							TPX2	7.93	Up	PDE1A	-2.22961	down	NR_027081	4.25468	Up	TRPV3	Transient receptor potential cation channel, subfamily V, member3	-2	Down
							CDC2	7.83	Up	FAM107A	-2.88966	down	LOC723809	4.1463	Up	PTCH1	Patched 1	2.01	Up
							LMNB1	7.82	Up	GALNT16	-3.17933	down	GPRC5A	4.13827	Up	CNOT10	CCR4-NOT transcription complex subunit 10	1.5	Up
							HIST1H2BH	7.64	Up	CYP1A1	-7.26439	down	OR2B2	4.12546	Up	EMX2	Empty spiracles homeobox 2	-3.6	Down
							HIST1H2BD	7.61	Up	FHL1	-2.72549	down	GPR111	4.12546	Up	BHLHE41	Basic helix-loop-helix family member e41	1.61175	Up
							MYBPC1	7.41	Up	HSPB6	-3.1117	down	FOXC2	4.06678	Up	C1orf186	Chromosome open reading frame 186	2.16557	Up
							MYO10	7.32	Up	NGFR	-3.31364	down	LOC100130275	4.02115	Up	STMN2	Stathmin 2	4.54556	Up
							HMGA1	7.26	Up	OSTN	-5.8936	down	CDH3	4.00657	Up	ETS2	V-ets avian erythroblastosis virus E26 oncogene homolog 2	1.59548	Up
							AFP	7.25	Up	C7	-3.94649	down	FAM101A	3.99277	Up	HAND2	Heart and neural crest derivatives expressed 2	1.84	Up
							CKAP2	7.11	Up	COL14A1	-2.82191	down	PPP2R2C	3.95868	Up	KCNK1	Potassium channel, two pore domain subfamily K, member 1	1.97	Up
							APOBEC3B	6.95	Up	CMTM5	-3.46458	down	CDCA7	3.92168	Up	CHRNA3	Cholinergic receptor, nicotinic a3	1.78	Up
							SHMT2	6.9	Up	SEMA3G	-2.93512	down	TRIM54	3.90968	Up	MS4A8	Membrane-spannin g 4-domains, subfamily A, member 8	2.59	Up
							FEN1	6.84	Up	ADAMTS8	-3.5451	down	CCDC108	3.89248	Up	CPA3	Carboxypeptidase A3 (mast cell)	1.99	Up
							C20orf42	6.77	Up	BNC1	-4.70487	down	CD177	3.87471	Up	TPM4	Tropomyosin 4	2.49	Up
							PLA2G10	6.71	Up	HAND1	-4.86518	down	LRRIQ4	3.85899	Up	MCM2	Minichromosome maintenance complex component 2	1.82	Up
							TM4SF1	6.66	Up	MAPK8IP2	2.60214	up	LOC100287482	3.8403	Up	RICTOR	RPTOR independent compamon of MTOR, complex 2	-1.5	Down
							BUB1B	6.43	Up	CLEC3B	-2.99095	down	OTX1	3.77678	Up	MSLN	Mesothelin	4.24	Up
							MCM4	6.42	Up	LYPD3	3.5999	up	CRNDE	3.70745	Up	EPHX1	Epoxide hydrolase 1, microsomal (xenobiotic)	-1.9	Down
							HMGB3	6.39	Up	TMEM178A	-2.44271	down	DQ583756	3.7021	Up	SLITRK6	like family member 6	2.419	Up
							FLJ10719	6.38	Up	HRC	-2.99444	down	MYBL2	3.69763	Up	IL18	Interleukin 18	2.74	Up
							ZWILCH	6.3	Up	PGM5	-2.98736	down	EPPK1	3.67651	Up	ssuH2	Ssu-2 homolog (C. Elegans )	1.64	Up
							SHMT2	6.29	Up	SRPX	-2.26668	down	IRX5	3.64145	Up	RGPD1	RANBP2-like and GRIP domain containing 1	1.71	Up
							SRD5A1	6.16	Up	CMYA5	-2.136	down	RASAL1	3.62226	Up	USP46	Ubiquitin specific peptidase 46	1.56	Up
							TRIM31	6.15	Up	KCNMB1	-2.1819	down	CDC45	3.60344	Up	TPSB2	Tryptase 2 (gene/pseudogene)	1.62	Up
							HIST1H2BE	6.12	Up	NPR1	-2.48579	down	WFDC2	3.5773	Up	XK	X-linked Kx blood group	1.8	Up
							AMMECR1	6.05	Up	NAALAD2	-2.48922	down	LOC404266	3.57131	Up	MUC6	Mucin 6, oligomeric mucus/gel-forming	5.01	Up
							KDELR3	5.99	Up	LEP	-5.36555	down	PCSK1N	3.52869	Up	ACSS3	Acyl-coa synthetase short-chain family member 3	-1.6	Down
							MCAM	5.88	Up	COL25A1	-3.69698	down	TBX4	3.52869	Up	VIP	Vasoactive intestinal peptide	2.13	Up
							MYH14	5.75	Up	SFRP5	-4.76635	down	FAM108C1	3.52443	Up	CA3	Carbonic anhydrase III	-1.7	Down
							FEN1	5.65	Up	C1QTNF9	-4.44831	down	SFN	3.50781	Up	ADH1B	Alcohol dehydrogenase 1B (class I), p polypeptide	-2.2	Down
							TRIM31	5.61	Up	C1orf95	-3.52905	down	VWA2	3.48588	Up	CTSV	Cathepsin V	1.64	Up
							SAC3D1	5.57	Up	CIDEA	-6.67168	down	WTH3DI	3.47953	Up	RETSAT	Retinal saturase (al1-trans-retinol 13,14-reductase)	-1.7	Down
							PRSS21	5.47	Up	SGCA	-2.73198	down	CCDC129	3.45519	Up	LURAP1L	Leucine rich adaptor protein I-like	1.78	Up
							HIST1H2BF	5.44	Up	ATP1B2	-2.26711	down	CLEC18A	3.40992	Up	KLF6	Kruppel-like factor 6	2.17	Up
							TACC3	5.43	Up	ARHGEF15	-2.18109	down	ADAMDEC1	3.40375	Up	PNMAL1	Paraneoplastic Ma antigen family-like	2.07	Up
							KCNN4	5.42	Up	EBF1	-2.0712	down	LAMC2	3.4024	Up	FJX1	Fourjointed box 1	2.24	Up
							NFE2L3	5.4	Up	GHR	-2.72787	down	PRSS22	3.36086	Up	HRASLS2	HRAS-like suppressor 2	1.57	Up
							KPNA2	5.3	Up	C4BPA	4.62176	up	TPPP3	3.35977	Up	PMAIP1	Phorbol-12-myrista te-13-acetate-induc ed protein 1	1.66	Up
							ARNTL2	5.28	Up	KCNAB1	-2.02414	down	C5orf65	3.35829	Up	TPRKB	TP53RK binding protein	-1.6	Down
							NME1	5.26	Up	NTRK3	-3.23534	down	IQGAP3	3.3518	Up	YAE1D1	Yael domain containing 1	1.5	Up
							MCM4	5.24	Up	THRSP	-5.53408	down	CEACAM3	3.34765	Up	CD59	CD59 molecule, complement regulatory protein	1.64	Up
							GTSE1	5.15	Up	APOLD1	-3.10975	down	SLC30A8	3.33777	Up	FERMT1	Fermitin family member 1	2.26	Up
							BTN3A2	5.14	Up	HDGF	1.03615	up	FOXQ1	3.33518	Up	oscP1	Organic solute carrier partner 1	-1.5	Down
							FLJ10719	5.12	Up	ASPA	-2.97544	down	HOXB6	3.32262	Up	DKK1	Dickkopf WNT signaling pathway inhibitor 1	3.98	Up
							BM039	5.07	Up	FNDC5	-2.21885	down	MMP11	3.31956	Up	EDN3	Endothelin 3	2.17	Up
							BZW2	5.06	Up	S1PR1	-2.02602	down	PITX1	3.30943	Up	PNPT1	Polyribonucleotide nucleotidyltransfer ase 1	1.52	Up
							RAB27A	5.06	Up	TMEM255A	-3.09135	down	TERC	3.24558	Up	BCL3	B-cell CLL/lymphoma 3	-1.7	Down
							C21orf45	5.05	Up	RASGEF1C	-2.82599	down	TFAP2A	3.24456	Up	PROCA1	with cyclin Al	-1.60359	Down
							UBE2S	5.01	Up	LIPC	3.11946	up	CDCA5	3.24109	Up	ST8S1A3	ST8 a-N-acetyl-neurami nide a-2,8-sialyltransfer ase 3	1.82	Up
							RFC3	4.96	Up	PDE2A	-2.44902	down	PYCR1	3.22904	Up	ZKSCAN1	Zinc finger with KRAB and SCAN domains 1	1.92	Up
							KIF11	4.96	Up	EMCN	-2.51684	down	HIST1H2AJ	3.21907	Up	PLPP5	Phospholipid phosphatase 5	1.65	Up
							ALDH1L1	4.95	Up	PCSK2	-4.25259	down	CEP55	3.1979	Up	HES6	Hes family bhlh transcription factor 6	1.73	Up
							SCAP2	4.9	Up	KANK3	-2.08798	down	C20orf151	3.17639	Up	PKP2	Plakophilin 2	2.13	Up
							CDCA8	4.78	Up	CRISPLD2	-2.15299	down	HIST1H3H	3.17005	Up	HSPH1	Heat shock protein family H (Hspll0) member 1	1.6	Up
							SLC39A4	4.76	Up	HCRTR1	-2.98402	down	CDKN2A	3.15802	Up	KCNS3	voltage-gated channel, modifier subfami ly S, member 3	3.193	Up
							RAD51AP1	4.73	Up	CDON	-1.90375	down	COL22A1	3.15259	Up	CHN2	Chimerin 2	1.52	Up
							KPNA2	4.72	Up	ZNF676	-2.40086	down	KIF4A	3.14852	Up	AHCY	Ade nosylhomocyst emase	1.84	Up
							C1orf103	4.7	Up	RASL12	-1.70901	down	CDC42EP5	3.14645	Up	TSKU	Tsukushi, small leucine rich proteoglycan	-1.9	Down
							NXT2	4.68	Up	CIDEC	-4.49646	down	S100A14	3.141	Up	RHOBTB	Rho-related BTB domain containing	1.55	Up
							H2AFX	4.63	Up	OLFM2	1.91865	up	NEURL3	3.12039	Up	DUSP10	Dual specificity phosphtaase 10	1.52	Up
							ST6GAL1	4.63	Up	AKAP6	-2.29292	down	C20orf54	3.09495	Up	MIR21	Microma21	2.35	Up
							KDELR3	4.62	Up	CPB1	-4.32029	down	AK027190	3.07606	Up	TRMU	5-methylaminomet hyl-2-thiouridylate methyltransferase	-1.629	Down
							NAB1	4.62	Up	PLCL1	-1.81073	down	ANK1	3.0562	Up	TPSAB1	Tryptase alp 1	1.62	Up
							SCAP2	4.6	Up	GPIHBP1	-3.51104	down	CD70	3.03833	Up	SULT4A1	SuIfotransferase family 4A member	1.69	Up
							CCNA2	4.59	Up	RBMS3	-1.85365	down	MYEOV	3.0289	Up	LOC105376948	Uncharacterized LOC105376948	1.64	Up
							FUT8	4.58	Up	ADCY4	-1.98648	down	IL17REL	3.02828	Up	SLC18A2	Solute earner family 18 (vesicular monoamme transporter,) member 2	1.8	Up
							HIST1H2BD	4.53	Up	C1QTNF4	-2.58114	down	CENPF	3.00463	Up	ADH1C	Alcohol dehydrogenase IC (class I) , gamma polypeptide	-2.2	Down
							CEBPG	4.52	Up	NFIB	-1.0967	down	HIST1H1B	3.00135	Up	ALB	Albumin	5.34	Up
							LAMC2	4.52	Up	PYGM	-2.42101	down	MKI67	2.99906	Up	CCND1	Cyclin Dl	1.62	Up
							RFC4	4.51	Up	SCN7A	-3.77423	down	AX746851	2.99435	Up	EPHA4	EPH receptor A4	2.18	Up
							CDC6	4.46	Up	ADAM33	-2.65291	down	HIST1H2AH	2.97868	Up	DCUN1D4	D CN l, defective in cullin neddylation 1, domain containing 4	-1.5	Down
							TNFSF15	4.45	Up	FBLN5	-2.41227	down	AFAP1-AS1	2.96273	Up	TSFM	Ts translation elongation factor, mitochondrial	1.71	Up
							NFKBIE	4.41	Up	C10orf82	-4.75933	down	ANLN	2.95895	Up	ACACA	Acetyl-coa carboxylase a	-1.61	Down
							CCNA2	4.38	Up	CERS1	-2.59372	down	AP3B2	2.95264	Up	TMED3	Transmembrane p24 trafficking protein 3	1.7	Up
							CYP24A1	4.36	Up	SLIT3	-2.63989	down	BC005081	2.94925	Up	SCNN1B	Sodium channel, non-voltage gated 1 P subunit	-2	Down
							MCM5	4.34	Up	ZNF442	-1.26838	down	SOX11	2.94652	Up	KRT20		6.0275	Up
							MUC2	4.33	Up	CELSR1	1.43978	up	CDRT1	2.94196	Up	HIGD1B	HIGl hypoxia inducible domain family member 1B	1.92	Up
							PCTK1	4.32	Up	SLC5A4	-2.50524	down	TOP2A	2.93825	Up	ZFP36L2	ZFP36 ring finger protein-like 2	1.88	Up
							TAP1	4.31	Up	FOXI2	-3.14962	down	EFNA3	2.92346	Up	LOC100131541	Uncharacterized LOC100131541	2.03	Up
							HPRT1	4.29	Up	GRASP	-2.10189	down	KIFC1	2.90344	Up	EPS15L1	Epidermal growth factor receptor pathway substrate 15-like 1	1.54	Up
							KRT17	4.25	Up	RAB9B	-2.12091	down	SPTSSB	2.89361	Up	BEX1	Brain expressed X-linked 1	2.2	Up
							ENC1	4.09	Up	NGF	-2.74496	down	NCAPH	2.89227	Up	CHURC1	Churchill domain containing 1	1.64	Up
							MEST	4.08	Up	SYNPO2	-2.80092	down	KCNN4	2.8901	Up
							ASK	4.05	Up	ZFP2	-1.82194	down	LAMA3	2.88768	Up
							LUZP5	4	Up	GLP2R	-3.68859	down	CDCA2	2.87876	Up
							BID	3.99	Up	RGMA	-2.60127	down	BIRC5	2.87086	Up
							RAB27A	3.97	Up	IL17B	-2.414	down	CENPA	2.86709	Up
							BIRC3	3.94	Up	OGN	-3.62003	down	KIF2C	2.8502	Up
							FANCG	3.93	Up	LYVE1	-2.91837	down	LRP8	2.83181	Up
							TEAD4	3.87	Up	SORCS1	-3.77921	down	HIST2H3C	2.82849	Up
							LMO4	3.85	Up	NPY	-3.99238	down	AK098783	2.82071	Up
							TRIM24	3.81	Up	ANGPT4	-3.61085	down	KAZALD1	2.81398	Up
							TNFRSF21	3.8	Up	BMP6	-2.27628	down	DIAPH3	2.81346	Up
							MKI67	3.8	Up	ABCA9	-2.77855	down	PROM1	2.8105	Up
							SPTLC2	3.78	Up	PDZD4	-1.97461	down	NDC80	2.80604	Up
							GPR172A	3.74	Up	PTPN5	-2.9866	down	PLEKHN1	2.80365	Up
							IL1R2	3.73	Up	ACKR1	-3.24035	down	FAM72A	2.79292	Up
							TRIM24	3.71	Up	SLC22A2	-3.37178	down	E2F8	2.78002	Up
							GMFB	3.66	Up	PRSS35	-2.36757	down	HIST1H3G	2.77976	Up
							USP1	3.65	Up	TEK	-1.90719	down	TSPAN8	2.76303	Up
							SRD5A1	3.62	Up	VIPR2	-2.74184	down	TTK	2.74893	Up
							KIFC1	3.61	Up	LHX6	-2.1743	down	PYGB	2.74317	Up
							---	3.6	Up	KCNMA1	-2.28155	down	CELSR3	2.73879	Up
							SHCBP1	3.59	Up	ERG	-1.84728	down	FAM90A1	2.72394	Up
							CD38	3.59	Up	CALCRL	-1.77638	down	HOXB5	2.70011	Up
							NUDT1	3.57	Up	SPARCL1	-2.25115	down	HIST1H2BM	2.69848	Up
							ANP32E	3.57	Up	SHC4	-2.65389	down	BIK	2.69476	Up
							PPARG	3.56	Up	GNG11	-1.71994	down	CACNA1F	2.68992	Up
							PAPD1	3.56	Up	MAS1L	-3.41444	down	SKA3	2.68491	Up
							RAE1	3.56	Up	MYOZ1	-3.03909	down	HIST1H2AB	2.6847	Up
							NCOA3	3.55	Up	LRRC7	-2.05134	down	HIST1H2BL	2.68137	Up
							SLC35A2	3.53	Up	NRXN3	-2.35701	down	CDK1	2.67544	Up
							BOLA2	3.5	Up	GFRA3	-3.30239	down	PLK1	2.67272	Up
							SYNGR2	3.5	Up	CAB39L	-1.73672	down	TROAP	2.67253	Up
							RCC1	3.5	Up	SLC26A7	-3.49363	down	CXCL1	2.67035	Up
							CYB561	3.49	Up	RAMP2	-1.92123	down	CENPW	2.6639	Up
							CASP3	3.47	Up	CNN1	-2.52729	down	SP6	2.66279	Up
							HIST3H2A	3.45	Up	GJB2	3.47612	up	HIST1H2BJ	2.65655	Up
							SLC16A5	3.43	Up	STEAP4	-2.09591	down	EXO1	2.65302	Up
							PPAT	3.43	Up	SH3D19	-1.35471	down	DKFZp434J0226	2.64713	Up
							SIL	3.42	Up	DMD	-2.21684	down	TK1	2.63134	Up
							STEAP3	3.3	Up	MEOX1	-2.47361	down	CPNE7	2.62747	Up
							SQRDL	3.29	Up	AOC3	-1.98535	down	HIST1H2AL	2.61876	Up
							PYCR1	3.28	Up	BMPER	-2.20825	down	KIF15	2.61824	Up
							ZNF281	3.27	Up	PRG4	-3.10784	down	C9orf140	2.61618	Up
							TAGLN2	3.24	Up	ADGRL3	-2.38682	down	SNORA71C	2.60949	Up
							PRO1855	3.24	Up	ART4	-2.78556	down	NUF2	2.60105	Up
							MCM6	3.24	Up	ABCA6	-2.26304	down	AK056098	2.59235	Up
							HIST1H2BI	3.2	Up	CABP1	-2.03267	down	VANGL2	2.58812	Up
							SPAG1	3.19	Up	PPP1R14A	-2.22047	down	BUB1	2.58224	Up
							CDK2	3.17	Up	ACTG2	-2.81074	down	JPH1	2.58168	Up
							SLC16A5	3.17	Up	ASB2	-2.09948	down	BUB1B	2.57782	Up
							AHCY	3.17	Up	MAMDC2	-2.62746	down	POLQ	2.57201	Up
							MRPS17	3.14	Up	WBSCR17	-2.19734	down	SPINT2	2.5384	Up
							ACBD3	3.14	Up	ABCA8	-2.73895	down	HMGA1	2.53012	Up
							EXOSC5	3.14	Up	ZNF331	-1.81676	down	PKMYT1	2.51612	Up
							LARP5	3.14	Up	GPRIN1	2.17297	up	ASF1B	2.51197	Up
							TAGLN2	3.09	Up	SMCO3	-2.62452	down	KIF18A	2.48959	Up
							DNAJC9	3.08	Up	ANGPTL1	-2.48992	down	HIST1H2BO	2.48909	Up
							TMPO	3.08	Up	NIPSNAP3B	-1.90543	down	HIST1H3C	2.48716	Up
							TMF1	3.07	Up	CD34	-1.9236	down	KIF23	2.485	Up
							CGI-37	3.04	Up	CCM2L	-1.91614	down	TMEM75	2.47594	Up
							PPP1R13L	3.04	Up	SLC2A4	-2.63782	down	ST14	2.47483	Up
							ARPC1B	3.02	Up	INMT	-2.24137	down	E2F7	2.47121	Up
							GMPS	3.01	Up	CECR2	-2.57619	down	CENPE	2.43626	Up
							C16orf34	2.99	Up	DHH	-2.78681	down	DLGAP5	2.42715	Up
							KNTC2	2.98	Up	SYNE3	-1.61139	down	RSPH1	2.42514	Up
							CDCA4	2.97	Up	KCNB1	-3.22168	down	MECOM	2.424	Up
							PCTK1	2.96	Up	PEAR1	-1.62542	down	ZNF165	2.41887	Up
							NCOA3	2.96	Up	FZD4	-1.8434	down	S100A6	2.40944	Up
							XPOT	2.92	Up	PPP1R1A	-3.89925	down	ADAM8	2.38855	Up
							GTSE1	2.91	Up	MYO19	1.25535	up	CENPI	2.38611	Up
							PPP4C	2.9	Up	ECSCR	-1.80297	down	C15orf42	2.37158	Up
							PMM2	2.89	Up	SHOX2	3.31318	up	AURKA	2.36693	Up
							ELF4	2.89	Up	TAL1	-1.98864	down	GSG2	2.35925	Up
							HRB2	2.82	Up	SORBS1	-1.98496	down	HES6	2.35396	Up
							RALA	2.81	Up	WISP2	-2.88785	down	RAD54L	2.35353	Up
							LARP4	2.78	Up	FAM110D	-2.35811	down	PTTG1	2.34117	Up
							RFWD3	2.78	Up	CLDN6	5.9586	up	FAM83A	2.33797	Up
							AURKB	2.78	Up	BMX	-2.47503	down	TMC5	2.3295	Up
							DRIM	2.75	Up	ANO2	-2.38879	down	BC128043	2.29277	Up
							RUVBL1	2.75	Up	ARHGAP6	-1.70769	down	MDK	2.27732	Up
							DKC1	2.74	Up	TGFBR3	-1.86239	down	CDC20	2.26628	Up
							GPR172A	2.73	Up	ACTC1	-3.18475	down	HIST1H2BG	2.26303	Up
							RAD1	2.71	Up	ELN	-2.57958	down	HMMR	2.25692	Up
							PCTP	2.71	Up	PTGIS	-2.2121	down	SLC16A3	2.25606	Up
							PC4	2.7	Up	ZCCHC24	-1.6739	down	HAVCR1	2.24672	Up
							TMSB10	2.68	Up	MYCT1	-2.07135	down	C3orf65	2.24635	Up
							EFNA4	2.68	Up	MS4A4E	-2.36265	down	CD55	2.2318	Up
							FLJ39616	2.67	Up	EGR3	-3.47762	down	PVT1	2.21996	Up
							MRPL12	2.65	Up	SPG20	-1.4752	down	SNORA71A	2.21586	Up
							ITCH	2.64	Up	PREX2	-1.92245	down	COL9A2	2.19795	Up
							GGCX	2.64	Up	ADAMTSL5	1.51659	up	KIF20A	2.19342	Up
							HDGF	2.63	Up	BTNL9	-3.3858	down	HIST1H1D	2.18349	Up
							INHBC	2.62	Up	KCNK3	-2.22351	down	CKAP2L	2.13369	Up
							RANBP1	2.62	Up	NLGN4X	-1.93304	down	ASPM	2.11395	Up
							POLR1C	2.62	Up	CYP1B1	-1.94435	down	DEPDC1	2.11272	Up
							POP7	2.62	Up	FAIM2	-2.71741	down	MSL3P1	1.94333	Up
							NARG1	2.61	Up	ATOH8	-2.23034	down	EGR1	-1.63042	Down
							POLD3	2.61	Up	MTURN	-1.66824	down	MAN1A1	-1.64391	Down
							NUTF2	2.6	Up	RNF112	-1.77311	down	HBA2	-1.66588	Down
							DDX21	2.6	Up	TENM1	-2.61377	down	RGS7BP	-1.69892	Down
							PRODH	2.59	Up	GSTM2	-1.71142	down	KDR	-1.70713	Down
							KIF23	2.57	Up	LSMEM2	-3.09597	down	TBX3	-1.70965	Down
							CYB561	2.56	Up	ADH1B	-3.59728	down	NID1	-1.72	Down
							SRPRB	2.56	Up	DCLK1	-2.29587	down	ALDH1B1	-1.73675	Down
							FSHPRH1	2.55	Up	NEURL1B	-1.60101	down	TNXB	-1.73726	Down
							TOPBP1	2.53	Up	RGS7BP	-2.77841	down	MAN1C1	-1.74051	Down
							ELL3	2.53	Up	MORN5	-3.32175	down	MPDZ	-1.7506	Down
							NOL1	2.53	Up	TMEM63C	3.2205	up	PRKAA2	-1.75473	Down
							SNRPB	2.51	Up	SYNM	-2.10532	down	IL6ST	-1.75551	Down
							SLC19A1	2.49	Up	GADD45B	-2.01669	down	SLC23A1	-1.7672	Down
							C10orf77	2.47	Up	DMPK	-1.4145	down	PALMD	-1.76969	Down
							NPM1	2.46	Up	CASQ2	-3.17356	down	ALDH1A1	-1.77576	Down
							FLJ10815	2.46	Up	RGS22	-2.42397	down	FERMT2	-1.7763	Down
							RASAL1	2.46	Up	CRHBP	-3.28724	down	TEK	-1.78375	Down
							NCOA3	2.43	Up	ANGPTL5	-3.61224	down	IGF1	-1.78929	Down
							EIF5A	2.43	Up	MMRN2	-1.73306	down	ADRB2	-1.79996	Down
							RAB15	2.42	Up	ZNF582	-1.11209	down	PLSCR4	-1.80003	Down
							PAK2	2.42	Up	COL9A3	-1.95244	down	AKAP12	-1.81144	Down
							IBRDC3	2.42	Up	CYYR1	-1.8279	down	CD36	-1.8165	Down
							HSPC111	2.41	Up	CDH19	-3.25475	down	NR2F1	-1.82607	Down
							SFMBT1	2.4	Up	CTSG	-3.17506	down	ZNF684	-1.83332	Down
							SC65	2.4	Up	SUSD4	2.13566	up	FHL1	-1.8384	Down
							ZNF131	2.38	Up	MEF2C	-1.25451	down	GAS2	-1.83988	Down
							C20orf31	2.38	Up	RSPO3	-2.65351	down	MYCT1	-1.84151	Down
							FLJ14668	2.37	Up	HEPACAM	-4.93736	down	PDZD4	-1.86617	Down
							H41	2.36	Up	PCDH9	-2.24537	down	HEBP1	-1.87024	Down
							SUV39H1	2.36	Up	C2CD4A	3.23386	up	DUSP1	-1.87906	Down
							USP15	2.36	Up	PPP1R12B	-1.83209	down	CNTNAP3	-1.88072	Down
							RPS19	2.35	Up	CDO1	-2.42947	down	CD302	-1.89406	Down
							RELB	2.35	Up	KCNJ5	-2.57407	down	SCN9A	-1.89507	Down
							NME2	2.34	Up	CARD14	1.86983	up	UTS2D	-1.91265	Down
							NIPBL	2.33	Up	SUSD5	-2.31452	down	MUM1L1	-1.9148	Down
							SRP72	2.32	Up	SCN4B	-2.53683	down	PGM5	-1.93193	Down
							ABT1	2.32	Up	PIRT	-4.65107	down	SCN7A	-1.93425	Down
							RPS19	2.31	Up	CCDC69	-1.4644	down	ART4	-1.93527	Down
							DKFZp564K142	2.31	Up	SCN11A	-3.22473	down	C7orf58	-1.93817	Down
							SET /// LOC389168	2.31	Up	ABCC9	-2.00118	down	AKR7L	-1.94729	Down
							LASS6	2.31	Up	FAM13C	-2.07312	down	SLC22A3	-1.94755	Down
							FLJ10359	2.3	Up	LRFN5	-2.62329	down	DMRTA1	-1.95547	Down
							HPS1	2.3	Up	MCF2	-3.95844	down	CYP2C18	-1.95887	Down
							CBX3	2.29	Up	NUDT5	1.0911	up	CYP2C19	-1.96151	Down
							RPS10 /// LOC158104 /// LOC388885 /// LOC389127 /// LOC390842 /// LOC401817	2.29	Up	MYO3B	2.37383	up	NUDT6	-1.97371	Down
							WDR3	2.29	Up	NAP1L5	-1.67302	down	LILRB5	-1.97537	Down
							C2F	2.28	Up	LIFR	-1.97784	down	IQCJ-SCHIP1	-1.98576	Down
							XPO6	2.26	Up	AKAP12	-2.0351	down	TPD52L1	-1.99319	Down
							M6PR	2.26	Up	DFNB31	1.05274	up	NUDT10	-1.99927	Down
							ITGB4BP	2.26	Up	PLXNA4	-2.29678	down	KCNK17	-2.00376	Down
							GSPT1	2.26	Up	NFATC1	-1.47102	down	TMEM100	-2.00418	Down
							USP39	2.25	Up	LEPR	-1.89259	down	ALDH3A2	-2.00943	Down
							ATP2B1	2.24	Up	MMP27	-4.43957	down	NR1I2	-2.01067	Down
							BRCA1	2.24	Up	FAXDC2	-1.78173	down	HSD17B3	-2.01497	Down
							PRKDC	2.24	Up	FILIP1	-1.95334	down	SYPL2	-2.02035	Down
							C1orf121	2.24	Up	SFTPA2	3.47388	up	ITGA9	-2.02477	Down
							DAXX	2.23	Up	IL33	-2.25319	down	LOC100288846	-2.02957	Down
							RPLP0 /// RPLP0-like	2.23	Up	ANGPTL3	2.86418	up	GSTA2	-2.032	Down
							EML2	2.23	Up	PRIMA1	-3.18041	down	NGFR	-2.03839	Down
							GOLT1B	2.23	Up	AIF1L	-2.39274	down	TM4SF4	-2.0463	Down
							P53CSV	2.22	Up	ITGA9	-1.75595	down	SFRP5	-2.04659	Down
							CIT	2.22	Up	CA12	2.78422	up	PEG3	-2.05163	Down
							FLJ13910	2.22	Up	KIAA1683	-1.93811	down	SVEP1	-2.07144	Down
							DHFR	2.22	Up	TMEM252	-2.90931	down	ANKRD24	-2.07487	Down
							SUZ12	2.22	Up	LGR5	3.48135	up	CDH19	-2.08757	Down
							FLJ20530	2.22	Up	KLF9	-1.45814	down	RUNDC3B	-2.08888	Down
							ATP2C1	2.21	Up	FAM162B	-1.71229	down	NTF3	-2.08905	Down
							PABPC3	2.2	Up	KLRG1	-1.56823	down	ALLC	-2.09615	Down
							GARS	2.2	Up	POPDC2	-2.15093	down	SLC17A4	-2.09901	Down
							EIF3S9	2.19	Up	SLC5A7	-4.33353	down	STON1-GTF2A1L	-2.10558	Down
							FTSJ1	2.19	Up	CCNJL	1.84014	up	OSBPL6	-2.11068	Down
							CSTF2	2.19	Up	HAS3	2.52661	up	ST8SIA6	-2.1107	Down
							RRS1	2.18	Up	LYPD1	3.25167	up	SDPR	-2.11235	Down
							S100A11	2.18	Up	SPRY1	-1.75637	down	HMGCLL1	-2.12479	Down
							WDR43	2.17	Up	RHOJ	-1.49448	down	ECM1	-2.13403	Down
							BAK1 /// BCL2L7P1	2.17	Up	MYOCD	-2.55642	down	AK094929	-2.13595	Down
							EIF3S9	2.16	Up	EPB42	-3.16037	down	MMRN1	-2.1394	Down
							---	2.16	Up	FRMPD4	-4.3889	down	CNGA1	-2.14863	Down
							RAD1	2.15	Up	MAN1C1	-1.50303	down	GSTA7P	-2.16367	Down
							CNNM4	2.15	Up	PCDHGA10	1.51472	up	CTNNA3	-2.17152	Down
							CHPPR	2.15	Up	SELE	-4.02385	down	PPP1R1C	-2.17298	Down
							AATF	2.14	Up	KREMEN2	2.71386	up	EFHD1	-2.17516	Down
							EIF2AK1	2.14	Up	SDPR	-2.28461	down	C7	-2.17828	Down
							WDR68	2.13	Up	ADHFE1	-1.86757	down	LINC00261	-2.17886	Down
							BIT1	2.13	Up	TCEAL6	-5.06787	down	PDZK1	-2.17902	Down
							FLJ10359	2.12	Up	SPTB	-1.87107	down	U80764	-2.1842	Down
							ZRF1	2.11	Up	LMAN2	1.1286	up	ABCB1	-2.18667	Down
							FTSJ2	2.1	Up	ERBB2	2.18123	up	CXCL12	-2.19098	Down
							RPS2	2.1	Up	BNIPL	2.40665	up	AIG1	-2.19752	Down
							RTN2	2.1	Up	GIMAP1	-1.46134	down	METTL7A	-2.19791	Down
							FBXO46	2.1	Up	SLC35F1	-2.47791	down	ZNF385B	-2.20263	Down
							RPS17 /// LOC402057	2.09	Up	LPL	-3.31838	down	RANBP3L	-2.20308	Down
							EPRS	2.09	Up	FIGF	-2.68623	down	NDRG2	-2.21112	Down
							PPIH	2.09	Up	NR2F1	-1.58532	down	PMCHL2	-2.21603	Down
							AP1S1	2.09	Up	PRRT4	-3.17001	down	AKR7A3	-2.22104	Down
							C1orf163	2.08	Up	C4orf32	-1.40996	down	BAI3	-2.22323	Down
							EFHC2	2.08	Up	SMAD9	-1.72898	down	TSLP	-2.23267	Down
							MRPL11	2.07	Up	RNF125	-1.46296	down	DNAJB3	-2.23296	Down
							PABPC3 /PABPC1 /LOC341315	2.06	Up	TCEAL5	-2.90577	down	PENK	-2.23381	Down
							SRP72	2.06	Up	LIMS2	-1.67557	down	TMEM27	-2.23551	Down
							EIF3S9	2.06	Up	ATF5	1.84675	up	IGVK-A2	-2.23644	Down
							RALBP1	2.06	Up	SOX17	-2.13944	down	LRRTM3	-2.24405	Down
							PA2G4	2.05	Up	RASIP1	-1.61386	down	HBA1	-2.24961	Down
							GLT25D1	2.05	Up	HAPLN1	3.81787	up	CNTNAP3B	-2.25374	Down
							HNRPUL1	2.05	Up	FHL5	-2.73998	down	VIPR1	-2.26047	Down
							KIAA0984	2.05	Up	C16orf89	-3.16495	down	HYAL1	-2.26304	Down
							UTP14C /// UTP14A	2.03	Up	SHANK3	-1.59767	down	TMOD1	-2.26769	Down
							PARP1	2.03	Up	PYY	4.32593	up	RDH5	-2.27834	Down
							AP2B1	2.02	Up	ARHGAP15	-1.33148	down	PAMR1	-2.29311	Down
							FLJ20397	2.02	Up	CDC42EP2	-1.10048	down	MME	-2.29376	Down
							PPP1CA	2.02	Up	OPN3	1.13479	up	EFHA2	-2.30357	Down
							TMPO	2.02	Up	PI15	-3.32854	down	ABCA6	-2.30719	Down
							RPS10 /// LOC388885	2	Up	MRGPRX2	-4.1832	down	SORBS2	-2.32234	Down
							PCTK1	2	Up	RASSF2	-1.42356	down	CYP4F11	-2.32969	Down
							TCF20	1.99	Up	SYN2	-2.66267	down	C5orf4	-2.33655	Down
							COPZ1	1.98	Up	BDKRB1	-2.07672	down	BMP5	-2.34207	Down
							DUSP24	1.98	Up	TMEM106C	1.3902	up	CNTFR	-2.34837	Down
							SNRPA1	1.98	Up	FAM198A	-2.24678	down	DPF3	-2.36797	Down
							PABPC1	1.97	Up	PAPPA2	-3.88886	down	PPAP2B	-2.36988	Down
							PC4	1.97	Up	SNAP25	-1.82378	down	CCDC158	-2.37335	Down
							SUZ12	1.97	Up	DNASE1L3	-2.56749	down	HABP2	-2.38691	Down
							RBMX2	1.97	Up	TMEM132C	-3.35173	down	KCNT2	-2.38961	Down
							FLJ20105	1.97	Up	FAM184A	-1.60122	down	FGF23	-2.39674	Down
							UBE2D1	1.97	Up	LRRN3	-2.00227	down	MTUS2	-2.39771	Down
							POLR1C	1.97	Up	SELP	-2.28219	down	EU250746	-2.3981	Down
							HDGF	1.96	Up	ADGRG4	-4.74118	down	MIA2	-2.40386	Down
							SSRP1	1.96	Up	KRT1	3.96282	up	LINC00242	-2.40427	Down
							FBL	1.95	Up	SYT4	-3.94328	down	NCAM1	-2.40798	Down
							C20orf11	1.95	Up	TCF15	-2.6146	down	OPCML	-2.41449	Down
							SHFM1	1.94	Up	TSPYL2	-1.33255	down	HHIP	-2.42091	Down
							TRIM28	1.94	Up	TSKS	-2.03367	down	SGK2	-2.42407	Down
							FLJ30656	1.94	Up	TINAGL1	-1.10256	down	LRP1B	-2.42673	Down
							RBM15	1.94	Up	LGI3	-3.11588	down	SRPX	-2.42986	Down
							TNFAIP1	1.94	Up	MYH11	-2.63414	down	ODZ2	-2.43091	Down
							PUS3	1.93	Up	AADACL4	-4.48979	down	NPY1R	-2.44863	Down
							EIF2C2	1.92	Up	FP325317.1	-4.27197	down	PDE2A	-2.44997	Down
							TMEM4	1.92	Up	CDKN1C	-1.73572	down	PPARGC1A	-2.45526	Down
							MTMR12	1.92	Up	DPEP2	-2.00651	down	TFPI	-2.46024	Down
							CHD4	1.92	Up	LRRC61	1.28254	up	LRRC63	-2.46376	Down
							PTDSS1	1.9	Up	TUBA4A	1.0608	up	HBB	-2.47707	Down
							BRMS1	1.9	Up	NR4A3	-3.71561	down	PPP1R3C	-2.48757	Down
							EXOSC4	1.9	Up	C10orf128	-1.17482	down	CFL2	-2.48859	Down
							SERP1	1.89	Up	PECAM1	-1.52737	down	ACACB	-2.49987	Down
							MTDH	1.88	Up	IGSF10	-3.03881	down	ARHGEF26	-2.54023	Down
							FLJ13855	1.88	Up	IL13	-5.81712	down	TRIM73	-2.5535	Down
							CBX3	1.88	Up	OMG	-2.52779	down	FABP4	-2.55448	Down
							EXOSC4	1.87	Up	ADGRA1	5.41345	up	CLEC3B	-2.57307	Down
							TOMM34	1.85	Up	CASP14	10.2756	up	TCTEX1D1	-2.57422	Down
							CPSF4	1.84	Up	GPR162	-1.49172	down	PWRN1	-2.58093	Down
							STK38	1.84	Up	CDX1	3.24361	up	GNAO1	-2.58203	Down
							STAG2	1.83	Up	EGFL7	-1.61402	down	DDO	-2.60321	Down
							RPS5	1.83	Up	HRASLS5	-2.84825	down	GFRA2	-2.60611	Down
							OR7E47P /// OR7E37P /// OR7E18P /// OR7E35P /// LOC441453	1.82	Up	FAM129A	-1.45963	down	MBL1P	-2.60941	Down
							POLA2	1.82	Up	TMPRSS13	2.07221	up	AK124939	-2.62082	Down
							DKFZP586L0724	1.82	Up	FAM84A	2.03152	up	PKHD1L1	-2.63384	Down
							RAB2	1.82	Up	WNK4	3.1988	up	FOLH1	-2.63505	Down
							PAI-RBP1	1.81	Up	APLNR	-1.90804	down	EDNRB	-2.6364	Down
							PHB2	1.81	Up	ITIH3	-2.16973	down	AK024141	-2.64863	Down
							TPI1	1.81	Up	CDH5	-1.64865	down	ODZ1	-2.65068	Down
							PTMA /// LOC440085 /// LOC441454 /// LOC441456	1.81	Up	ADGRD1	-2.10859	down	WNK3	-2.65233	Down
							XKR8	1.8	Up	RP11-795F19.5	-1.7422	down	AK022997	-2.65417	Down
							RPL8	1.79	Up	SYT15	-1.85332	down	OAF	-2.65751	Down
							PAI-RBP1	1.79	Up	LMOD1	-2.09051	down	MYRIP	-2.67049	Down
							PAK1IP1	1.79	Up	KLHL33	-2.29247	down	AK096718	-2.67107	Down
							ZNF146	1.78	Up	A2ML1	4.78886	up	UGT2A3	-2.6886	Down
							RAB2	1.78	Up	TCF21	-1.85021	down	PEG3-AS1	-2.69015	Down
							NHP2L1	1.78	Up	FXYD6	-1.54003	down	LOC100286922	-2.71636	Down
							UTP14A	1.78	Up	CNRIP1	-1.56864	down	LIFR	-2.73319	Down
							FBXO5	1.77	Up	PTH1R	-1.80197	down	IGF2	-2.7343	Down
							PTMA	1.77	Up	EFNA4	1.0881	up	PAPPA2	-2.80663	Down
							TPI1	1.76	Up	PTCHD1	-2.96605	down	INS-IGF2	-2.80706	Down
							RPS10	1.75	Up	LIPE	-2.6274	down	LAMC3	-2.81509	Down
							RPL35	1.75	Up	MYL9	-1.60319	down	FRMD7	-2.82692	Down
							RPS2	1.75	Up	SH3BGR	-1.50585	down	COL25A1	-2.82877	Down
							KIF22	1.75	Up	CACNB2	-1.41631	down	ADHFE1	-2.84393	Down
							PAK4	1.75	Up	TPO	-2.67473	down	GBA3	-2.8452	Down
							ANKRD40	1.74	Up	CLDN5	-2.03308	down	ABCA8	-2.87234	Down
							RPSA /// LOC388524 /// LOC388654	1.74	Up	PKHD1L1	-2.71796	down	MT1L	-2.87989	Down
							UBE2V1 /// Kua-UEV	1.74	Up	FAT4	-1.73053	down	CYP4F3	-2.88775	Down
							KCMF1	1.74	Up	DLC1	-1.77192	down	FGF14-IT1	-2.96839	Down
							FLJ12448	1.74	Up	HAL	2.83107	up	ASPA	-2.9788	Down
							MGC2477	1.74	Up	PPP1R16B	-1.70309	down	AX747246	-2.97928	Down
							RAC1	1.73	Up	ATP1A2	-3.05197	down	AX748340	-2.98168	Down
							TOMM40	1.73	Up	PTGER3	-2.43226	down	PID1	-2.9871	Down
							QTRTD1	1.73	Up	ROBO4	-1.54903	down	IGFALS	-2.99345	Down
							NKRF	1.72	Up	PKM	1.09606	up	LIN7A	-3.00563	Down
							SNRPD2	1.72	Up	CMA1	-3.25379	down	CES5A	-3.01533	Down
							USP14	1.72	Up	UNC45B	-3.20002	down	NAT8	-3.02347	Down
							RPS21	1.71	Up	KL	-1.93427	down	COLEC11	-3.03803	Down
							TTF2	1.71	Up	ADRA1D	-2.1664	down	AK056252	-3.04532	Down
							ICT1	1.71	Up	GNG2	-1.1463	down	AR	-3.06076	Down
							YIPF6	1.69	Up	TSPAN2	-1.69554	down	CLU	-3.08997	Down
							ITCH	1.68	Up	NES	-1.26721	down	NR0B2	-3.10556	Down
							MRPL2	1.67	Up	PTGER1	-2.03246	down	CES1P1	-3.11467	Down
							KIAA0406	1.67	Up	F8	-1.86184	down	CRIP3	-3.11624	Down
							hfl-B5	1.66	Up	MRGPRF	-1.71342	down	HGD	-3.12045	Down
							RPLP0	1.65	Up	GSN	-1.39545	down	GPM6A	-3.13112	Down
							LSM5	1.64	Up	FMO2	-2.15315	down	AK124272	-3.13483	Down
							Magmas	1.64	Up	HSPA12B	-1.69683	down	ATRNL1	-3.16431	Down
							YTHDF1	1.64	Up	SLC24A4	-1.56252	down	ATOH8	-3.17711	Down
							RPP21	1.63	Up	CERS2	1.37911	up	SPOCK3	-3.18641	Down
							RPS10	1.62	Up	LGALS12	-3.26964	down	LOC100288974	-3.20802	Down
							FLJ20254	1.62	Up	LDLRAD2	-1.62463	down	ARL4D	-3.21809	Down
							YARS2	1.61	Up	KLF2	-1.93002	down	C10orf62	-3.22736	Down
							RPL18	1.61	Up	CLEC1A	-1.67204	down	MGST1	-3.25757	Down
							LOC127406	1.6	Up	KANK2	-1.29118	down	RFPL4A	-3.27986	Down
							RPS17	1.59	Up	C1QTNF2	-1.69013	down	DPT	-3.34655	Down
							RPLP0	1.59	Up	JAM2	-1.92468	down	RXRG	-3.4022	Down
							CAPZA1	1.59	Up	TDRKH	1.21138	up	BC038769	-3.41324	Down
							RPS2 /// LOC91561 /// LOC148430 /// LOC286444 /// LOC400963 /// LOC440589	1.57	Up	SETBP1	-1.27711	down	ANO3	-3.42374	Down
							TRRAP	1.56	Up	ASTN1	-2.94787	down	GSTA1	-3.44159	Down
							PTCD1	1.54	Up	TWIST2	-1.99504	down	PLIN4	-3.46666	Down
							RPLP0	1.53	Up	SOCS2	-1.51485	down	RNF165	-3.46946	Down
							RPLP0	1.53	Up	RASGEF1A	1.26547	up	ACSS3	-3.48492	Down
							RPS10	1.52	Up	ACSM5	-2.91956	down	UGT2B15	-3.49382	Down
							RPL28	1.52	Up	RASGRP2	-1.49488	down	DAB1	-3.52316	Down
							RPS17	1.5	Up	ZBED6CL	1.43503	up	KRT222	-3.5273	Down
							PTMA /// LOC441454 /// LOC441456	1.43	Up	GPRASP1	-1.65891	down	SERPINA5	-3.54274	Down
							TPI1	1.42	Up	CNGB1	3.99329	up	CCL14	-3.56888	Down
							HMGB1 /// HMG1L1	1.42	Up	HAND2	-1.94479	down	PPP1R1A	-3.57218	Down
							KDELR3	1.39	Up	LOXL2	2.12058	up	KCNB1	-3.6466	Down
							RPS2 /// LOC91561 /// LOC148430 /// LOC286444 /// LOC400963 /// LOC440589	1.38	Up	DIO3	-2.25694	down	AK055386	-3.65242	Down
							C8orf41	1.38	Up	ROR1	-1.54339	down	UGT2B17	-3.68531	Down
							RPL27	1.34	Up	APOC1	2.30754	up	PLIN1	-3.68536	Down
							BIRC4	1.23	Up	COX7A1	-1.60676	down	SLC47A1	-3.72947	Down
							POLQ	1.2	Up	GOLGA7B	2.14607	up	ACADL	-3.80417	Down
							LDB1	-1.34	Down	WNT10B	-1.61605	down	TRIM9	-3.80712	Down
							EEF1A1	-1.36	Down	CA4	-3.71866	down	NRG1	-3.84323	Down
							EEF1A1	-1.39	Down	RADIL	-1.64346	down	SYT10	-3.86639	Down
							SLC25A28	-1.42	Down	ST8SIA2	3.71261	up	LOC100507203	-3.92025	Down
							USP20	-1.44	Down	GNA14	-1.66486	down	CECR2	-3.97759	Down
							DKFZp547K1113	-1.52	Down	HDAC4	-1.10414	down	TPPP2	-4.01037	Down
							HOOK2	-1.54	Down	MCM2	1.30523	up	LYVE1	-4.02422	Down
							MTMR3	-1.58	Down	MTL5	1.50928	up	NR1H4	-4.08049	Down
							NBN	-1.58	Down	ITIH5	-2.00481	down	ABCC2	-4.09061	Down
							DAPK3	-1.61	Down	SRCIN1	1.83899	up	HLF	-4.10332	Down
							PDLIM7	-1.62	Down	MAS1	-4.1913	down	A1CF	-4.12145	Down
							SEPT7	-1.62	Down	RBM20	-1.93805	down	CYP39A1	-4.17493	Down
							DNAJB5	-1.64	Down	EFEMP1	-1.8444	down	CDO1	-4.27997	Down
							DDX17	-1.64	Down	UGDH	1.40479	up	ACMSD	-4.30466	Down
							SKP1A	-1.65	Down	LCN10	-3.09679	down	FXYD1	-4.33986	Down
							HYAL2	-1.66	Down	TNXB	-2.14893	down	BAAT	-4.34197	Down
							KIAA0329	-1.66	Down	MCTP1	-1.61887	down	RELN	-4.34257	Down
							PIP5K3	-1.66	Down	CLCA2	4.91473	up	DSG1	-4.46514	Down
							C20orf27	-1.7	Down	CXorf36	-1.62039	down	ABCC11	-4.50469	Down
							SF1	-1.7	Down	SLC13A1	-6.05052	down	C14orf180	-4.6656	Down
							RAPGEF2	-1.7	Down	CLGN	3.17243	up	NPBWR1	-4.69605	Down
							AHCYL1	-1.71	Down	FGD5	-1.25145	down	AGT	-4.88067	Down
							UNC5B	-1.71	Down	PLOD3	1.03357	up	CYP4F2	-4.94766	Down
							SON	-1.74	Down	CXCL12	-1.82026	down	MASP1	-5.01523	Down
							KIAA0999	-1.74	Down	FAM69B	-1.41246	down	KLKB1	-5.02559	Down
							APRIN	-1.74	Down	NRG4	3.03867	up	AGXT2	-5.03279	Down
							SFRS3	-1.74	Down	PEG10	2.31428	up	F11	-5.0429	Down
							RWDD1	-1.76	Down	ALK	-2.56738	down	F10	-5.05406	Down
							COL6A1	-1.77	Down	PHYHIP	-1.76524	down	GC	-5.08875	Down
							DNCH1	-1.77	Down	PNPLA7	-1.85831	down	CYP2C9	-5.10083	Down
							SORBS1	-1.77	Down	PALM	-1.85854	down	ADH1B	-5.10922	Down
							RERE	-1.77	Down	F7	2.59587	up	SERPINA6	-5.38617	Down
							PLA2G6	-1.79	Down	SLC26A3	-5.97483	down	AKR1C4	-5.40551	Down
							PINK1	-1.8	Down	ZNF385D	-2.23009	down	BCHE	-5.47876	Down
							MYL6	-1.82	Down	GALR1	-3.80751	down	PAH	-5.65765	Down
							TERF2IP	-1.82	Down	DEFB124	-2.86803	down	APCS	-5.87592	Down
							SEC63	-1.83	Down	EPM2A	-1.10749	down	CES1	-5.91889	Down
							PIK3C3	-1.83	Down	PHOX2B	-4.4094	down	UGT2B7	-5.91955	Down
							PPP1CB	-1.83	Down	ACACB	-1.69101	down	UGT2B10	-6.06588	Down
							SECISBP2	-1.83	Down	STARD9	-1.41459	down	VTN	-6.08997	Down
							NRP2	-1.84	Down	ID4	-2.07904	down
							SH3GLB2	-1.84	Down	SCN2B	-2.77556	down
							AES	-1.87	Down	ST6GALNAC6	-1.02356	down
							GABARAP	-1.87	Down	NRXN2	-1.64136	down
							VPS13C	-1.88	Down	MROH8	-1.02957	down
							DDX24	-1.9	Down	PCP4L1	-2.48399	down
							UBE2G2	-1.91	Down	CCL14	-2.88519	down
							C1orf123	-1.92	Down	HSPB7	-2.01868	down
							DDX5	-1.93	Down	MAP7D3	-1.37183	down
							AHCYL1	-1.94	Down	OXCT1	-1.18438	down
							HDCMA18P	-1.94	Down	AKR1C1	2.62239	up
							ZNF580	-1.94	Down	LGALS7	4.38355	up
							TMEM66	-1.94	Down	FGF2	-1.58918	down
							HNRPDL	-1.94	Down	WFIKKN2	-2.35118	down
							REV1L	-1.94	Down	CENPH	1.06054	up
							NARG1L	-1.95	Down	RASD1	-2.19313	down
							KIAA1033	-1.95	Down	FOXC1	-1.37905	down
							NID1	-1.96	Down	PDE1B	-1.5255	down
							WDR1	-1.97	Down	SMOC2	-1.9355	down
							APPBP2	-1.98	Down	FLNC	-1.91011	down
							RBM25	-1.98	Down	SVEP1	-2.0017	down
							CXorf45	-1.99	Down	GSTM5	-2.29205	down
							SCARA3	-1.99	Down	ABCA12	3.276	up
							SPTAN1	-1.99	Down	COL22A1	2.09972	up
							ITSN2	-2	Down	RP11-407P15.2	-5.31954	down
							WNT4	-2	Down	NFKBID	-1.57089	down
							C1orf114	-2.01	Down	EFNA5	1.02654	up
							SKP1A	-2.01	Down	TSACC	2.12448	up
							CD81	-2.01	Down	IL17RD	-1.44821	down
							WDR42A	-2.02	Down	RNF122	-1.63521	down
							EPM2A	-2.04	Down	GEM	-1.6354	down
							13CDNA73	-2.04	Down	ADRA2B	-1.99687	down
							C1orf76	-2.06	Down	CILP	-2.69652	down
							PCGF3	-2.06	Down	FAM150B	-2.83945	down
							CALD1	-2.07	Down	ENDOU	-2.22821	down
							IVD	-2.07	Down	AJAP1	-2.23468	down
							DMPK	-2.07	Down	SOX11	3.92267	up
							RNF146	-2.07	Down	GUCY2C	2.11699	up
							ARIH2	-2.08	Down	FOXF1	-1.59191	down
							CUL5	-2.08	Down	ADRA1A	-2.87327	down
							HNRPH1	-2.08	Down	WNT9B	-3.2217	down
							TSPYL4	-2.08	Down	ATG9B	1.77602	up
							APBB3	-2.1	Down	PER1	-1.59503	down
							YPEL5	-2.1	Down	BVES	-1.56494	down
							MAPK10	-2.1	Down	LMO3	-2.50176	down
							ATP5J	-2.1	Down	PODN	-1.85895	down
							SOD1	-2.11	Down	ARHGEF26	-1.76906	down
							TCTE1L	-2.11	Down	ZBTB47	-1.14302	down
							MAN2C1	-2.12	Down	GARNL3	-1.11738	down
							CLSTN1	-2.12	Down	DPT	-2.43318	down
							ST5	-2.13	Down	FGFBP2	-2.21109	down
							PEX3	-2.14	Down	PXDNL	2.07116	up
							WBSCR14	-2.15	Down	IGSF11	-1.99135	down
							WASF3	-2.15	Down	ADCYAP1R1	-2.73943	down
							ETV1	-2.15	Down	RAI2	-1.30869	down
							C10orf86	-2.16	Down	TRPM3	-2.10869	down
							POMT1	-2.16	Down	CAPN11	-1.83075	down
							SUI1	-2.16	Down	SLC24A2	3.94487	up
							RPRC1	-2.17	Down	IL32	1.30143	up
							FLJ30092	-2.17	Down	PTPRN	2.97836	up
							DNCH2	-2.19	Down	P4HB	1.08546	up
							C9orf97	-2.19	Down	SNAP91	-2.51955	down
							VAMP2	-2.2	Down	NFIX	-1.17303	down
							ARHGEF17	-2.2	Down	C11orf96	-1.98235	down
							AHCYL1	-2.21	Down	ADH1A	-2.80944	down
							TSC1	-2.21	Down	CCDC3	-1.88139	down
							RTN4	-2.21	Down	CCDC146	-1.51888	down
							PDLIM7	-2.22	Down	RSPO2	-2.67092	down
							PRKAG2	-2.22	Down	WNT5A	1.78409	up
							EHBP1L1	-2.23	Down	COX4I2	-1.57706	down
							CPT1A	-2.23	Down	CTSA	1.21523	up
							FLJ22386	-2.23	Down	DLK1	-4.10743	down
							PCDHGC3 /// PCDHGB4 /// PCDHGA8 /// PCDHGA12 /// PCDHGC5 /// PCDHGC4 /// PCDHGB7 /// PCDHGB6 /// PCDHGB5 /// PCDHGB3 /// PCDHGB2 /// PCDHGB1 /// PCDHGA11 /// PCDHGA10 /// PCDHGA9 /// PCDHGA7 /// PCDHGA6 /// PCDHGA5 /// PCDHGA4 /// PCDHGA3 /// PCDHGA2 /// PCDHGA1	-2.24	Down	ARHGAP20	-1.70019	down
							ZBTB40	-2.25	Down	HS6ST3	-3.05096	down
							TLN1	-2.25	Down	NFATC4	-1.13841	down
							ETV1	-2.26	Down	ADAMTS18	-2.96936	down
							USP16	-2.3	Down	LGALS3BP	1.0992	up
							PPP1R12B	-2.3	Down	SLC18A3	-4.17228	down
							C2orf10	-2.3	Down	CEP72	1.26097	up
							HT008	-2.3	Down	ADAMTSL3	-1.96227	down
							CALD1	-2.3	Down	CPEB1	-1.96695	down
							PEA15	-2.31	Down	AVPR2	-2.26853	down
							GARNL1	-2.32	Down	CACNB4	-1.95378	down
							PURA	-2.33	Down	LMO2	-1.05698	down
							ADD1	-2.34	Down	ABCD2	-1.90081	down
							KIAA0999	-2.35	Down	MEX3A	1.71721	up
							RERE	-2.35	Down	NOVA2	-1.33628	down
							RAB3B	-2.35	Down	CLEC14A	-1.51094	down
							HLF	-2.36	Down	LDB2	-1.42462	down
							CAMK2G	-2.36	Down	FAM43B	-1.85312	down
							---	-2.36	Down	ALDOC	1.12207	up
							DSTN	-2.36	Down	ZDBF2	-1.1728	down
							CTSF	-2.36	Down	PPP5D1	-1.36753	down
							PGRMC2	-2.37	Down	RYR3	-1.52822	down
							CLCN2	-2.38	Down	CD302	-1.38249	down
							FLJ20489	-2.38	Down	RAMP3	-1.55616	down
							HNRPH3	-2.38	Down	DLX4	2.79799	up
							SRF	-2.4	Down	PLA2G4E	4.66936	up
							NOL3	-2.41	Down	SBK1	2.2102	up
							IVD	-2.42	Down	MEIS1	-1.19048	down
							ID2 / ID2B	-2.42	Down	EMILIN3	-2.22497	down
							GTDC1	-2.43	Down	TIE1	-1.58151	down
							STIM1	-2.43	Down	HDC	-1.61316	down
							STAC	-2.43	Down	GNAO1	-1.59708	down
							ACADVL	-2.43	Down	NAP1L2	-1.76774	down
							KIAA0274	-2.43	Down	NHSL2	-1.39931	down
							MRPS14	-2.44	Down	ATP5B	1.20911	up
							CCNI	-2.44	Down	PLVAP	-1.20247	down
							STX12	-2.44	Down	C1orf127	-2.19348	down
							ACYP2	-2.45	Down	LHFP	-1.38277	down
							WDR44	-2.45	Down	DSG3	4.34506	up
							M-RIP	-2.45	Down	GDF10	-2.61902	down
							PPP3CB	-2.47	Down	PDSS1	1.48807	up
							KIAA0754	-2.48	Down	USHBP1	-1.54195	down
							VPS13D	-2.49	Down	VWC2	-2.62332	down
							PEA15	-2.5	Down	DTL	1.41002	up
							ZAP128	-2.5	Down	DHRS13	1.07693	up
							SLC25A4	-2.51	Down	GPC2	1.51915	up
							EPS15	-2.51	Down	RBM11	-2.27065	down
							PPP2R5B	-2.52	Down	COL4A6	-2.25958	down
							MAPRE2	-2.52	Down	MYB	1.90462	up
							PAFAH1B1	-2.52	Down	LRRN4CL	-1.76647	down
							MGEA5	-2.52	Down	DIXDC1	-1.20201	down
							NXF1	-2.53	Down	ANKRD55	-1.56616	down
							ITSN1	-2.54	Down	BOC	-2.02666	down
							TUBB2 /// RP11-506K6.1	-2.54	Down	ZNF781	-1.6298	down
							MOAP1	-2.54	Down	KCNT2	-1.4841	down
							SFXN3	-2.54	Down	SLC7A2	-1.23987	down
							ACOX2	-2.55	Down	KCTD16	-2.34324	down
							TRPC1	-2.55	Down	LGMN	-1.24641	down
							ILK	-2.56	Down	DUSP26	-2.31053	down
							SGEF	-2.57	Down	LRRC10B	-2.27196	down
							KIAA0999	-2.57	Down	ADAMTS9	-1.37466	down
							ABL1	-2.58	Down	FGL2	-1.20469	down
							RPS6KA2	-2.58	Down	C2orf82	2.35625	up
							TARDBP	-2.59	Down	PDGFD	-1.62363	down
							M-RIP	-2.59	Down	CPED1	-1.73538	down
							CIRBP	-2.59	Down	RBFOX1	-3.79866	down
							MCAM	-2.59	Down	N4BP2L1	-1.06816	down
							CRI1	-2.6	Down	KCNMB4	2.04164	up
							EZH1	-2.61	Down	NXPH3	-1.71364	down
							13CDNA73	-2.62	Down	NOS1	-2.70243	down
							CALM1	-2.62	Down	GPR17	-1.99871	down
							C5orf4	-2.62	Down	FOLR1	3.03093	up
							KIAA0913	-2.63	Down	MAP1LC3C	-2.03608	down
							NEK9	-2.63	Down	FGFRL1	1.22594	up
							NFIC	-2.63	Down	ADAMTS10	-1.20025	down
							LPP	-2.63	Down	BPGM	1.00674	up
							ABCB6	-2.64	Down	SLC8A1	-1.34058	down
							BBX	-2.64	Down	CHAF1B	1.11166	up
							MGST2	-2.64	Down	TRIB3	1.91449	up
							NAP1L2	-2.65	Down	TUBA4B	3.12953	up
							ZBTB40	-2.66	Down	ELAVL2	2.78664	up
							DDHD2	-2.66	Down	ELANE	-2.2073	down
							EPAS1	-2.67	Down	ABC7-42404400C24.1	-2.06322	down
							MTR	-2.67	Down	MFAP4	-1.91293	down
							CIRBP	-2.68	Down	TSPAN7	-1.84192	down
							CHD9	-2.69	Down	NRIP2	-1.24888	down
							RAI17	-2.7	Down	MUC21	-5.08117	down
							ATP6V0A1	-2.7	Down	SASH1	-1.3085	down
							MAF	-2.72	Down	SOX7	-1.72634	down
							DUSP8	-2.72	Down	GPR20	-1.80361	down
							VPS13A	-2.72	Down	CORT	-1.67544	down
							PPP1R12A	-2.72	Down	IGFBP4	-1.38701	down
							PJA2	-2.73	Down	MEDAG	-2.18041	down
							STX7	-2.73	Down	CCDC178	-2.59126	down
							TCEAL1	-2.74	Down	TBX2	-1.06103	down
							RNF130	-2.74	Down	ICA1L	-1.24632	down
							PNMA1	-2.74	Down	NEXN	-1.61576	down
							ACTC	-2.74	Down	AMZ1	2.27028	up
							ACTN1	-2.76	Down	PLA2G5	-1.73458	down
							KLHL2	-2.76	Down	HTR2A	-2.43766	down
							PELI2	-2.76	Down	DES	-2.85421	down
							ZCCHC2	-2.76	Down	EPAS1	-1.16753	down
							C21orf66	-2.77	Down	DACT3	-1.52878	down
							ENAH	-2.77	Down	KCTD12	-1.2692	down
							RHOB	-2.77	Down	CNTN2	-2.62525	down
							SYNE1	-2.77	Down	ZNF98	-2.4291	down
							TSC2	-2.77	Down	ACTN2	-2.03395	down
							ADD1	-2.79	Down	GALNTL6	2.45668	up
							SEPT6	-2.8	Down	PANX2	1.75075	up
							EHBP1L1	-2.81	Down	GIMAP8	-1.29398	down
							AER61	-2.81	Down	NLGN3	-1.59303	down
							SMTN	-2.81	Down	NMUR1	-1.80883	down
							KCNJ8	-2.81	Down	ARHGEF19	1.15745	up
							HSD17B4	-2.82	Down	GREM2	-2.96358	down
							TENC1	-2.82	Down	NOS3	-1.11134	down
							MSRB2	-2.83	Down	SFRP1	-2.4631	down
							KNS2	-2.84	Down	C2orf71	-3.20796	down
							KIAA1043	-2.85	Down	FBXL16	1.51269	up
							SLC35E2	-2.85	Down	TLE6	1.31798	up
							FLJ10847	-2.86	Down	TDRD10	-1.95859	down
							TFDP2	-2.87	Down	ENPP3	-1.66308	down
							SFRS5	-2.88	Down	PROK1	-4.71361	down
							TDE2	-2.91	Down	S1PR3	-1.18337	down
							TCEAL4	-2.92	Down	TNS2	-1.16124	down
							FBXL5	-2.93	Down	SLC10A6	-2.18333	down
							SDC3	-2.93	Down	HKDC1	2.75086	up
							TDRD7	-2.94	Down	ANKS1B	-1.68163	down
							NKTR	-2.94	Down	MRVI1	-1.35423	down
							---	-2.95	Down	OSBP2	1.62637	up
							ATBF1	-2.95	Down	RSPO1	-2.47427	down
							WDR7	-2.96	Down	MICU3	-1.55039	down
							MSRB2	-2.97	Down	PPBP	3.87893	up
							RCBTB2	-2.98	Down	GAP43	-1.95816	down
							COL4A3	-2.99	Down	KIF26A	-1.68385	down
							CRI1	-2.99	Down	HS6ST2	2.2287	up
							CALD1	-2.99	Down	GJA4	-1.63519	down
							SEC63	-3	Down	CACNA2D1	-1.14776	down
							PBX1	-3	Down	KCNIP2	-2.76797	down
							SMARCA2	-3	Down	MCAM	-1.28537	down
							TRIO	-3.01	Down	MYCL	1.36272	up
							PPP1R12A	-3.01	Down	CACNA1G	-2.22582	down
							SNX1	-3.01	Down	GPR135	-1.07395	down
							MXI1	-3.01	Down	SLC6A15	-3.46366	down
							PIK3C2G	-3.01	Down	TLL1	-2.09793	down
							TBC1D4	-3.03	Down	RGS14	1.14457	up
							EPAS1	-3.03	Down	WASF3	-1.09962	down
							RBM5	-3.04	Down	DLX6	3.31965	up
							MYL6	-3.04	Down	DPY19L2	-1.55843	down
							LPIN1	-3.04	Down	SLN	-4.73726	down
							ANXA6	-3.04	Down	PLPP1	-1.09136	down
							NFIC	-3.05	Down	GIMAP7	-1.3998	down
							C1orf165	-3.05	Down	ZBTB16	-2.45823	down
							DMPK	-3.05	Down	FBXL22	-1.56397	down
							USP34	-3.05	Down	SH2D3C	-1.08266	down
							ANGPTL2	-3.07	Down	CP	2.43237	up
							KNS2	-3.08	Down	ITPR1	-1.1022	down
							EMX2	-3.09	Down	CHRNE	-1.51246	down
							LOC54103	-3.09	Down	BCL6B	-1.41808	down
							SFI1	-3.1	Down	ARID5A	-1.10148	down
							ITSN1	-3.1	Down	BRINP2	-3.58751	down
							CALM1	-3.11	Down	CSRP1	-1.15312	down
							PKD1	-3.11	Down	ATP6V1G2	-1.61129	down
							DNAJB4	-3.12	Down	SRXN1	1.40534	up
							PIP5K1C	-3.13	Down	KLHDC1	-1.14699	down
							HRMT1L1	-3.13	Down	RPL39L	1.02874	up
							SFRS5	-3.14	Down	ORMDL2	1.08924	up
							TBC1D1	-3.14	Down	SCARF1	-1.0416	down
							KIAA0427	-3.14	Down	FGF7	-1.73925	down
							CRI1	-3.16	Down	NCALD	-1.22129	down
							HNMT	-3.16	Down	ADGRL4	-1.44453	down
							VCL	-3.17	Down	ERC2	1.54917	up
							NME3	-3.17	Down	CDH23	-1.48324	down
							PTPN13	-3.17	Down	IGFBP7	-1.32539	down
							LPP	-3.19	Down	APOD	-2.33951	down
							DSTN	-3.2	Down	NLRP1	-1.09323	down
							PDZRN4	-3.2	Down	LGI1	-2.82641	down
							NISCH	-3.2	Down	RACGAP1	1.13429	up
							VPS13D	-3.22	Down	BDKRB2	-1.05739	down
							COL4A6	-3.23	Down	43712	-1.40759	down
							MTCBP-1	-3.26	Down	IL13RA2	2.81899	up
							RBMS3	-3.26	Down	CAV3	-3.53674	down
							BDKRB2	-3.27	Down	KDM6B	-1.0105	down
							---	-3.29	Down	RNF150	-1.43585	down
							WDR6	-3.31	Down	CSTA	2.0334	up
							CAT	-3.31	Down	NKX6-1	5.11737	up
							MAPRE2	-3.33	Down	TMEM35	-2.01487	down
							WDFY3	-3.34	Down	SSPO	-1.48148	down
							DACH1	-3.35	Down	MAPK4	-2.50715	down
							BCL2L2	-3.35	Down	OTUB2	1.46788	up
							SFRS14	-3.36	Down	MMP16	-1.64368	down
							MPDZ	-3.38	Down	SALL1	2.7066	up
							PICALM	-3.38	Down	TAGLN	-1.54536	down
							COL6A2	-3.39	Down	SMYD1	-4.9484	down
							RDH11	-3.4	Down	RFX8	2.2933	up
							YTHDC2	-3.41	Down	NAV3	-1.57278	down
							MBP	-3.44	Down	HTR4	-2.15517	down
							PDLIM2	-3.45	Down	SLC17A7	-2.07348	down
							ZDHHC17	-3.46	Down	HCAR3	2.83543	up
							WSB1	-3.49	Down	LHX2	3.09088	up
							STX7	-3.5	Down	PLG	4.32245	up
							PEG3	-3.5	Down	GIMAP6	-1.24212	down
							DCHS1	-3.5	Down	LOXHD1	-2.04683	down
							SNN	-3.52	Down	FLI1	-1.13008	down
							CDKN1C	-3.52	Down	PTN	-1.73396	down
							---	-3.53	Down	HMCN2	-1.85259	down
							LMO3	-3.53	Down	RIPPLY2	-2.29254	down
							WSB1	-3.54	Down	RAPGEF3	-1.33561	down
							MACF1	-3.55	Down	KIF17	-1.54589	down
							UBE1L	-3.55	Down	FABP6	3.61866	up
							DPYSL2	-3.56	Down	KNG1	4.41199	up
							PIK3R1	-3.58	Down	SPON1	-1.81651	down
							PIGB	-3.59	Down	C3orf70	-1.40676	down
							CCPG1	-3.59	Down	CBLN3	-1.10752	down
							FGFR1	-3.61	Down	RNASE1	-1.24779	down
							DKFZP564D172	-3.61	Down	MGAT4C	-2.55121	down
							AHI1	-3.61	Down	RAET1E	2.37124	up
							ANTXR1	-3.63	Down	PRUNE2	-1.78414	down
							CD1D	-3.63	Down	CFAP46	2.40856	up
							H3F3B	-3.63	Down	GYPC	-1.31655	down
							PLXNB1	-3.67	Down	CERS3	3.71762	up
							KLHL3	-3.67	Down	CFP	-1.54078	down
							NUDT4	-3.68	Down	MT3	2.77254	up
							CYP2C19	-3.73	Down	HMGCLL1	-2.2862	down
							JAM3	-3.73	Down	GIMAP5	-1.68313	down
							PRRG1	-3.73	Down	LEMD1	2.73351	up
							KIAA1109	-3.74	Down	MEOX2	-1.98858	down
							FYCO1	-3.74	Down	NCEH1	1.02293	up
							RBM6	-3.74	Down	ADAM11	-1.38339	down
							NT5E	-3.75	Down	LRRC70	-1.84087	down
							BAZ2B	-3.75	Down	ARHGEF33	-1.28293	down
							OSTM1	-3.76	Down	FAM212B	-1.16787	down
							MACF1	-3.78	Down	CEL	1.96084	up
							ZNF423	-3.78	Down	LRRC8C	-1.05494	down
							PARP8	-3.82	Down	WFDC1	-1.83737	down
							KIAA0672	-3.82	Down	GNG7	-1.19034	down
							CD36	-3.83	Down	HSPA12A	-1.24163	down
							TPM1	-3.84	Down	SNTG2	-2.23006	down
							FLJ10154	-3.85	Down	UGT3A2	2.38653	up
							KIAA0992	-3.86	Down	IL17D	-1.52698	down
							NR2F1	-3.88	Down	LILRB5	-1.99985	down
							DJ971N18.2	-3.89	Down	METTL11B	5.14911	up
							MAN1A1	-3.89	Down	NKAPL	-1.42176	down
							PER3	-3.9	Down	HMP19	-2.55387	down
							TBC1D4	-3.91	Down	WDR76	1.05826	up
							LONP	-3.92	Down	SLC25A25	-1.34154	down
							WSB1	-3.92	Down	FOLR2	-1.66666	down
							C6orf111	-3.92	Down	LAMA2	-1.62965	down
							ACACB	-3.93	Down	NTNG1	-2.33896	down
							SSBP2	-3.93	Down	S100A7	8.25009	up
							ADAM19	-3.93	Down	PLA2G4D	3.59431	up
							IKBKB	-3.97	Down	STARD8	-1.20699	down
							NEK1	-3.98	Down	PRSS27	1.64803	up
							PKIG	-3.98	Down	PAFAH1B3	1.14063	up
							ZNF323	-4.04	Down	STAP2	1.43336	up
							ITSN1	-4.05	Down	DRGX	4.89976	up
							PALM2-AKAP2	-4.06	Down	GPR4	-1.17594	down
							PPAP2A	-4.06	Down	KLK5	6.16611	up
							FLJ13197	-4.08	Down	LYPD5	1.79221	up
							ACTN1	-4.12	Down	SCARA5	-2.91857	down
							MXRA7	-4.12	Down	ZNF750	2.57555	up
							COL6A1	-4.13	Down	COL7A1	1.91998	up
							FCHSD2	-4.14	Down	HGF	-1.5266	down
							RBM5	-4.15	Down	FCER1A	-2.12128	down
							MAGI2	-4.15	Down	CLDN11	-1.65455	down
							TTLL7	-4.16	Down	NEGR1	-1.89793	down
							GADD45B	-4.16	Down	HIST2H2BF	2.21906	up
							DDX17	-4.17	Down	CNR1	-1.91946	down
							TFDP2	-4.18	Down	NR4A2	-2.35386	down
							FLJ10357	-4.19	Down	DOCK11	-1.0555	down
							NUDT4 /// NUDT4P1	-4.19	Down	LEXM	3.37778	up
							PTRF	-4.21	Down	IL36RN	6.37889	up
							STARD13	-4.22	Down	AMDHD1	2.0649	up
							IL11RA	-4.22	Down	DHCR24	1.52084	up
							LMBRD1	-4.23	Down	OMD	-2.25711	down
							TLE4	-4.26	Down	APOA2	4.51306	up
							C1orf63	-4.27	Down	BAMBI	1.69157	up
							GLS	-4.27	Down	ITPKB	-1.05176	down
							MCAM	-4.28	Down	HYDIN	1.89525	up
							ABCG2	-4.29	Down	CLEC4G	-2.94727	down
							RAI2	-4.29	Down	TCF23	-2.95342	down
							HHLA2	-4.29	Down	NOTCH4	-1.32478	down
							PIGB	-4.3	Down	VWF	-1.50491	down
							DMXL1	-4.32	Down	TPM2	-1.49618	down
							TSPYL2	-4.32	Down	LBP	3.91708	up
							EPB41L2	-4.33	Down	RASA4B	-1.92622	down
							GSN	-4.36	Down	SHISA9	-2.89233	down
							SH3BGR	-4.37	Down	SUCNR1	1.99988	up
							NRCAM	-4.39	Down	SIM2	1.90949	up
							EMILIN1	-4.4	Down	PDK4	-1.77041	down
							NR3C2	-4.42	Down	NECAB1	-1.45442	down
							DST	-4.44	Down	FAM71F2	-1.54916	down
							ITPR1	-4.46	Down	ZFP28	-1.06833	down
							OSBPL10	-4.46	Down	NUAK2	1.16063	up
							OSBPL1A	-4.47	Down	DAPL1	3.04167	up
							PRKD1	-4.48	Down	C8orf88	-1.30224	down
							MACF1	-4.52	Down	NRROS	-1.20812	down
							PRSS23	-4.53	Down	CORO2B	-1.50932	down
							CDO1	-4.59	Down	ARHGEF5	1.15369	up
							PRNP	-4.62	Down	LGR6	-2.04852	down
							VPS13B	-4.64	Down	MYL3	-1.83402	down
							APEG1	-4.64	Down	SERTM1	-4.50061	down
							IRS1	-4.64	Down	CCNB1	1.43208	up
							TRPC1	-4.65	Down	RGL1	-1.05071	down
							DMD	-4.69	Down	MYLK	-1.35413	down
							CTSO	-4.71	Down	C10orf142	-4.79634	down
							OSBPL1A	-4.75	Down	CELF2	-1.07115	down
							TUBB2	-4.75	Down	A2M	-1.21194	down
							PPAP2B	-4.76	Down	MCM4	1.10837	up
							WSB1	-4.76	Down	RDH16	2.02445	up
							GADD45B	-4.77	Down	CALHM2	-1.1319	down
							ANGPT1	-4.79	Down	TBXA2R	-1.32961	down
							EML1	-4.8	Down	CSRNP1	-1.8649	down
							ANGPTL2	-4.8	Down	FAM167B	-1.12853	down
							QSCN6	-4.8	Down	MS4A7	-1.45366	down
							PGCP	-4.81	Down	AKR1C2	2.39388	up
							AOX1	-4.83	Down	PLD5	-2.95393	down
							LIMS2	-4.85	Down	CARTPT	-3.67548	down
							SLC22A3	-4.88	Down	GRIN2C	-1.54575	down
							SETBP1	-4.89	Down	SOX5	-1.11301	down
							CHN2	-4.89	Down	ANKRD34C	-4.46314	down
							VCL	-4.91	Down	NRK	-2.27264	down
							MACF1	-4.92	Down	LVRN	-2.53701	down
							LONP	-4.94	Down	PLEKHG4B	2.80962	up
							PDLIM7	-4.95	Down	TMEM132A	1.46409	up
							GPR124	-4.95	Down	KLK8	4.13715	up
							EML1	-4.98	Down	MMRN1	-2.20839	down
							SSBP2	-4.98	Down	CD200R1	-1.31716	down
							DDR2	-5.01	Down	ZNF483	-1.25641	down
							PIK3R1	-5.01	Down	BAALC	-1.51846	down
							VAMP1	-5.02	Down	FAM43A	-1.21397	down
							TCN2	-5.03	Down	TMOD2	-1.14815	down
							LOC151878	-5.03	Down	UGT1A6	3.98465	up
							PRKAR2B	-5.07	Down	C11orf21	-1.2097	down
							RASL12	-5.09	Down	CETP	-1.97768	down
							ACACB	-5.1	Down	RASL10A	-1.68712	down
							PTGER3	-5.1	Down	SLC39A11	1.01577	up
							NXF3	-5.1	Down	GRIK5	-1.53779	down
							COX7A1	-5.12	Down	UPB1	-1.79315	down
							HLF	-5.16	Down	LRG1	1.90385	up
							LAMB2	-5.19	Down	MAL	-1.52946	down
							TM7SF2	-5.19	Down	XPOT	1.10787	up
							TGFB1I1	-5.2	Down	APOL1	1.1763	up
							PKD2	-5.2	Down	GOLGA8T	-1.43095	down
							HSD17B6	-5.21	Down	TNS1	-1.26847	down
							DIRAS2	-5.22	Down	PEBP4	-2.0134	down
							MAF	-5.22	Down	ITM2A	-1.5083	down
							ME3	-5.23	Down	SORCS3	-2.84534	down
							PLEKHC1	-5.24	Down	CPAMD8	-1.21787	down
							CLK1	-5.28	Down	ZP3	1.5416	up
							CSRP1	-5.29	Down	ZNF441	-1.00451	down
							TMEM16C	-5.3	Down	CD200	-1.20083	down
							ITPR1	-5.3	Down	ASB14	-1.13467	down
							PARVA	-5.33	Down	PALMD	-1.77595	down
							ID2 /// ID2B	-5.34	Down	RDH5	-1.57872	down
							MYH10	-5.35	Down	SEMA6D	-1.3091	down
							IPW	-5.37	Down	EFHD1	-1.53048	down
							ALDH3A2	-5.38	Down	JPH4	-1.53956	down
							KCNMA1	-5.4	Down	USP18	1.13781	up
							C1orf139	-5.41	Down	PRDM6	-1.40903	down
							SATB1	-5.41	Down	KCNN3	-1.2873	down
							SH3BP5	-5.42	Down	DIRAS3	-1.71026	down
							LDOC1	-5.42	Down	SEMA6B	-1.13432	down
							HSPB7	-5.43	Down	TUB	-1.48854	down
							GPM6A	-5.44	Down	RCOR2	1.05758	up
							EPB41L2	-5.45	Down	NEURL3	2.09604	up
							CRISPLD2	-5.46	Down	ZDHHC15	-1.35462	down
							LRRC19	-5.5	Down	POMC	-1.28569	down
							MEG3	-5.53	Down	FGF14	-1.6868	down
							RAB11FIP2	-5.55	Down	WNT2B	-1.57392	down
							ANGPT1	-5.55	Down	ZMAT1	-1.34365	down
							LMOD1	-5.56	Down	SPR	1.09005	up
							PMP22	-5.58	Down	SYNDIG1L	-2.06091	down
							MPP1	-5.59	Down	TRBV6-1	-1.89258	down
							CYP4F2	-5.61	Down	ACTR3C	1.51565	up
							CYP4F11	-5.65	Down	KLF10	-1.05192	down
							PFTK1	-5.69	Down	CMTM8	1.02784	up
							CBX7	-5.7	Down	PRKAR2B	-1.59682	down
							TRIM9	-5.71	Down	SOST	3.74758	up
							SPG20	-5.72	Down	GALNT9	-2.15636	down
							CAP2	-5.72	Down	RHOU	-1.14799	down
							ACTN1	-5.75	Down	CBX7	-1.00548	down
							MCAM	-5.79	Down	H1FNT	-3.38887	down
							CLIPR-59	-5.8	Down	GOLGA8N	-1.06631	down
							PAH	-5.83	Down	CCDC80	-1.79998	down
							ATP1A2	-5.83	Down	SLC38A4	2.23112	up
							ITGA7	-5.88	Down	HIC1	-1.22488	down
							CYB5	-5.9	Down	CBFA2T3	-1.20698	down
							TPM1	-5.9	Down	FGF10	-2.18473	down
							RGS2	-5.9	Down	C16orf45	-1.01609	down
							DKFZP564O0823	-5.92	Down	SOX18	-1.36523	down
							IGFBP7	-5.97	Down	SLC9C2	3.19689	up
							PPAP2A	-6.01	Down	GABRA4	-2.71279	down
							BNC2	-6.04	Down	DFNB59	-1.2127	down
							DOK5	-6.05	Down	KIAA1324L	-1.42261	down
							TRPS1	-6.06	Down	ZNF185	1.34243	up
							---	-6.08	Down	POU3F4	-3.98833	down
							KLF9	-6.1	Down	PID1	-1.21296	down
							IGFALS	-6.13	Down	ZNF727	-1.62414	down
							DST	-6.14	Down	AC009336.19	-2.21382	down
							ATP7B	-6.16	Down	MAP6	-1.39117	down
							C5orf5	-6.18	Down	ANGPT1	-1.64658	down
							DKFZP586A0522	-6.18	Down	ESAM	-1.19708	down
							NOVA1	-6.19	Down	G6PD	1.63225	up
							PLCG2	-6.19	Down	KCNJ6	2.71609	up
							FLJ10357	-6.2	Down	STEAP3	1.01082	up
							GRB10	-6.21	Down	REEP1	-1.68388	down
							PTHLH	-6.24	Down	RHBDL3	-1.47401	down
							RP11-506K6.1	-6.26	Down	NDN	-1.17021	down
							LIPG	-6.29	Down	IGFBP1	4.93214	up
							SBLF	-6.3	Down	CRABP1	-3.14126	down
							MACF1	-6.31	Down	NEDD9	-1.18883	down
							AMT	-6.31	Down	MYH3	-1.00539	down
							C6orf111	-6.34	Down	ESPL1	1.63344	up
							SLC24A3	-6.34	Down	C2orf91	2.55501	up
							TPSAB1	-6.37	Down	PGR	-1.31284	down
							PTRF	-6.38	Down	C16orf59	1.65781	up
							VIPR1	-6.41	Down	ARG1	2.71111	up
							CYB5	-6.48	Down	CSDC2	-1.66269	down
							KCNJ15	-6.48	Down	CCL19	-2.00375	down
							PBX3	-6.52	Down	FAM81A	1.14134	up
							NUDT4	-6.52	Down	KRT79	4.75554	up
							TTN	-6.53	Down	KLF4	-1.82351	down
							POPDC2	-6.58	Down	ADAMTS17	2.12404	up
							KIAA0882	-6.58	Down	LTBP4	-1.04102	down
							SLC10A2	-6.59	Down	TMEM100	-1.92343	down
							RPS6KA2	-6.6	Down	FOXN1	4.06904	up
							FHOD3	-6.63	Down	CARNS1	-2.20125	down
							MEG3	-6.64	Down	LEFTY1	3.36053	up
							CLEC3B	-6.65	Down	SEC14L2	1.13571	up
							PSMAL	-6.71	Down	PTGES3L	-1.33005	down
							DHRS6	-6.73	Down	PTRF	-1.10412	down
							CALD1	-6.74	Down	PDE6B	-1.06906	down
							C10orf56	-6.77	Down	CORO6	-1.39572	down
							AMIGO2	-6.78	Down	DAB1	-2.23607	down
							CYB5	-6.79	Down	COL17A1	2.95926	up
							SVIL	-6.8	Down	CPO	-1.70651	down
							MGC12760	-6.82	Down	CMPK2	1.18345	up
							MPP6	-6.83	Down	KDR	-1.12431	down
							MCAM	-6.84	Down	LCN6	-2.67	down
							PILRB	-6.85	Down	NTN5	-1.70408	down
							FXYD1	-6.86	Down	TEKT3	-2.27535	down
							MEF2C	-6.9	Down	SERPINA3	1.96785	up
							D15F37 /// LOC440248	-6.91	Down	MKX	-1.39111	down
							C5orf4	-6.91	Down	CRYAB	-1.5406	down
							MARCH3	-6.95	Down	RCAN2	-1.42113	down
							FLNA	-6.96	Down	CLEC9A	-1.60749	down
							RPL10	-7.02	Down	LRCH2	-1.37718	down
							JAM2	-7.08	Down	CHST8	-2.4636	down
							PRNP	-7.09	Down	CD93	-1.26039	down
							RUNX1T1	-7.1	Down	RERG	-1.28021	down
							MPDZ	-7.19	Down	BNIP3	1.25654	up
							KIAA1102	-7.24	Down	TNNT1	3.03788	up
							FLNA	-7.25	Down	SLC9A9	-1.12097	down
							NR1I2	-7.3	Down	LRRC4B	-1.42266	down
							DACH1	-7.32	Down	RUNDC3A	1.64235	up
							FNBP1	-7.34	Down	ADAM32	-1.26071	down
							ST6GALNAC5	-7.35	Down	CHCHD10	1.22548	up
							ANK2	-7.42	Down	IL2	-2.78041	down
							PPAP2B	-7.42	Down	PCSK6	1.09685	up
							KIAA1201	-7.49	Down	ARMC3	2.87147	up
							TCF8	-7.5	Down	ZNF648	4.36861	up
							RAB11FIP2	-7.55	Down	WNT10A	2.11478	up
							MAP1B	-7.61	Down	MLIP	-1.99274	down
							PRSS11	-7.62	Down	JUP	1.16249	up
							ACACB	-7.67	Down	VEPH1	1.81625	up
							LOC283768 /// LOC388080 /// LOC388189 /// LOC390535 /// LOC400304 /// LOC440234 /// DKFZp434P162	-7.69	Down	SPAG5	1.28814	up
							FRZB	-7.71	Down	ASB5	-2.15596	down
							FGFR1	-7.73	Down	RASA4	-1.41134	down
							ADAMTS8	-7.75	Down	MGAT4B	1.06317	up
							DOC1	-7.76	Down	CFL2	-1.02429	down
							SAMD4	-7.81	Down	NME1	1.08437	up
							MEF2C	-7.83	Down	ACPP	1.59284	up
							TncRNA	-7.83	Down	APCS	3.79057	up
							CCND2	-7.86	Down	PLN	-1.97376	down
							TPM1	-7.87	Down	TRPC4	-1.41398	down
							SFRP5	-7.87	Down	PLPP3	-1.02189	down
							REC8L1	-7.92	Down	NPAS4	-2.07772	down
							ALDH3A2	-7.94	Down	MX1	1.27062	up
							TNS1	-7.95	Down	VSNL1	2.57413	up
							SLC15A1	-7.96	Down	DNAH3	1.74625	up
							HLF	-7.97	Down	FANCI	1.06506	up
							LRRC17	-7.99	Down	RTL1	-4.14124	down
							KIAA0367	-8	Down	UGT1A1	3.54815	up
							MEIS1	-8.02	Down	S100B	-1.63325	down
							HSPB6	-8.04	Down	DLL1	-1.06734	down
							SH3BP5	-8.08	Down	PBLD	1.17273	up
							---	-8.09	Down	C5orf38	-3.04896	down
							DF	-8.1	Down	AARD	-1.86015	down
							HSD17B6	-8.25	Down	GRHL1	1.53539	up
							SVIL	-8.29	Down	TMEM86B	-2.37971	down
							C10orf56	-8.31	Down	SPRY2	-1.00035	down
							MLLT11	-8.32	Down	SLCO1C1	-1.89595	down
							BDKRB1	-8.34	Down	GYPE	-1.59338	down
							FLNC	-8.39	Down	REG1A	2.73864	up
							GBA3	-8.39	Down	IL11RA	-1.05539	down
							FOLH1	-8.41	Down	MPDZ	-1.20913	down
							FLNA	-8.42	Down	FGF9	-1.94452	down
							BTNL8	-8.42	Down	ZFP36	-1.70908	down
							TPSB2	-8.54	Down	TPRXL	2.45051	up
							SLC28A2	-8.7	Down	KCNJ8	-1.12011	down
							C2orf23	-8.76	Down	REEP2	-1.28271	down
							SEPT6 /// N-PAC	-8.77	Down	CUBN	-1.04428	down
							CALD1	-8.87	Down	LMO7DN	-2.42153	down
							COL6A1	-9.03	Down	FBLN1	-1.61446	down
							ADARB1	-9.09	Down	OPCML	-1.97275	down
							LOC440270	-9.28	Down	THSD1	-1.10542	down
							PLD1	-9.34	Down	TM6SF1	-1.11068	down
							AXL	-9.37	Down	SLC4A10	-2.28688	down
							PLD1	-9.43	Down	CDHR1	-1.54192	down
							PTN	-9.54	Down	EGF	2.57361	up
							RTN1	-9.56	Down	KCNH2	-1.98863	down
							CAV2	-9.57	Down	SLC14A2	-2.56731	down
							PTCH	-9.66	Down	MSRB3	-1.1734	down
							TPSAB1	-9.7	Down	PSPH	1.09098	up
							TPSAB1	-9.89	Down	ADRB3	-2.5946	down
							C1orf24	-9.93	Down	KIF1A	-2.25659	down
							SBLF	-10.01	Down	ADAMTS4	-2.36077	down
							PTN	-10.05	Down	MAB21L3	2.45853	up
							FGF7	-10.07	Down	PRKG1	-1.28175	down
							ACTA2	-10.16	Down	PRLR	1.60756	up
							SLC17A4	-10.21	Down	EFNA3	1.27676	up
							FHL1	-10.35	Down	CD177	2.17464	up
							MYOM1	-10.41	Down	SEL1L2	-3.29832	down
							TPM1	-10.42	Down	ZSCAN1	-1.85605	down
							ANKRD25	-10.54	Down	IGLV1-40	2.36637	up
							AOC3	-10.54	Down	DEFB132	-4.721	down
							ITGA7	-10.63	Down	AQP7	-2.38726	down
							KCNH2	-10.71	Down	CLEC10A	-1.72576	down
							CALD1	-10.73	Down	GRIA4	-2.18874	down
							GLS	-10.78	Down	MREG	1.10644	up
							ADH1A	-10.78	Down	PTPRR	2.39687	up
							SDPR	-10.92	Down	TACR2	-1.35617	down
							CAV2	-10.96	Down	GRIN1	2.0922	up
							ANGPTL2	-10.97	Down	COL4A3	-1.4237	down
							FHL1	-11.02	Down	GINS4	1.24734	up
							GLS	-11.02	Down	GJA1	1.35223	up
							DPYSL3	-11.24	Down	IL20RB	1.60643	up
							SLC14A1	-11.26	Down	S100A16	1.04378	up
							PDZRN3	-11.28	Down	KHK	1.12722	up
							COL6A2	-11.42	Down	PCDH19	-2.28761	down
							PTGDS	-11.42	Down	LHCGR	-3.26955	down
							DPYS	-11.5	Down	WSCD2	-1.98044	down
							MGC14376	-11.55	Down	AKR1C3	1.6876	up
							C2orf23	-11.72	Down	RFTN2	-1.27355	down
							KIAA1102	-11.75	Down	KIF5C	-1.14117	down
							CLU	-11.77	Down	FOXD2	1.3032	up
							OLFML3	-11.78	Down	LGALS7B	3.55003	up
							PLD1	-11.87	Down	FZD10	-1.46853	down
							FHL1	-11.97	Down	ERP27	1.56381	up
							NDN	-11.97	Down	RDM1	2.33669	up
							CCKAR	-12.02	Down	GPR146	-1.3944	down
							AOX1	-12.05	Down	GPM6A	-2.27738	down
							ETV1	-12.06	Down	OCM	-2.43974	down
							NR0B2	-12.15	Down	MYOT	-1.45734	down
							ALDH3A2	-12.2	Down	MMP14	1.17806	up
							WFS1	-12.82	Down	WSCD1	-1.41125	down
							FHL1	-12.82	Down	ZNF728	-1.85805	down
							TNS	-12.87	Down	CKMT2	-1.473	down
							CRYAB	-12.92	Down	ZNF804A	-1.32137	down
							COL4A5	-12.93	Down	MB	2.3043	up
							COL6A1	-13.11	Down	SORD	1.40349	up
							DPYD	-13.12	Down	CYBRD1	-1.18811	down
							CDKN1C	-13.15	Down	NR4A1	-2.37982	down
							ITPR1	-13.21	Down	CHRNA3	-1.75823	down
							LTBP1	-13.29	Down	SST	-3.28409	down
							CYR61	-13.36	Down	NMRK2	-3.99302	down
							SPRR3	-13.43	Down	KRT6C	5.64117	up
							FLJ23191	-13.55	Down	KIAA0319	2.01594	up
							TPM2	-13.57	Down	TNFRSF9	2.02185	up
							SCRG1	-13.71	Down	GPER1	-1.49788	down
							FBLN1	-13.73	Down	TSPAN18	-1.27131	down
							FLJ10159	-13.75	Down	ALDH3B2	3.29018	up
							CALD1	-13.94	Down	PRELP	-1.56938	down
							CLU	-14.19	Down	PKMYT1	1.70196	up
							NR2F1	-14.33	Down	MYC	-1.52917	down
							PTHLH	-14.39	Down	SOBP	-1.20001	down
							LOC138046	-14.47	Down	ENO2	1.09108	up
							SNRPN /// SNURF	-14.52	Down	UBD	2.82519	up
							C1orf24	-14.67	Down	KLRB1	-1.5399	down
							HDAC4	-14.76	Down	CCL4L2	-2.17263	down
							TCEAL2	-14.79	Down	STRIP2	1.70766	up
							PLEKHC1	-14.81	Down	GRB14	1.86585	up
							ABCC2	-14.84	Down	PHACTR1	-1.11322	down
							GM88	-14.85	Down	IGFL3	6.15375	up
							PDE8B	-14.92	Down	F2RL3	-1.56265	down
							SNRPN /// SNURF	-14.93	Down	BHMT2	-1.52291	down
							GPM6A	-15.13	Down	OSR2	-1.26681	down
							CYP2C9	-15.13	Down	CIT	1.04238	up
							SMTN	-15.2	Down	SPON2	1.26484	up
							FRZB	-15.3	Down	PASD1	-3.69763	down
							13CDNA73	-15.35	Down	FMN2	-2.0179	down
							GNAZ	-15.39	Down	INA	-2.11127	down
							CAV1	-15.82	Down	GFRA2	-1.45948	down
							SPON1	-16.03	Down	F12	1.83981	up
							SERPINA5	-16.06	Down	IL17RB	1.43448	up
							FHL1	-16.13	Down	HEYL	-1.27568	down
							LOC283537	-16.23	Down	ASB10	-3.76628	down
							PLEKHC1	-16.25	Down	CHRDL2	-1.9212	down
							PDLIM3	-16.25	Down	AOC1	2.67655	up
							PLN	-16.3	Down	MOCOS	1.42975	up
							DNM1	-16.47	Down	DBX2	-2.64985	down
							C7	-16.5	Down	FAM90A1	1.37971	up
							FXYD6	-16.69	Down	CACNA1H	-1.19668	down
							ABCA8	-16.72	Down	SLIT2	-1.30696	down
							CLU	-16.98	Down	C15orf59	-1.62827	down
							SRPX	-17.48	Down	JAM3	-1.05801	down
							SPON1	-17.63	Down	PRC1	1.23428	up
							KCNJ15	-17.74	Down	NFASC	-1.21455	down
							HSPB8	-17.82	Down	SLC7A9	2.31916	up
							TAGLN	-17.98	Down	OAS1	1.11817	up
							PPP1R12B	-18.2	Down	PTPRF	1.07849	up
							CA4	-18.3	Down	CDK5R1	1.04573	up
							---	-19.11	Down	BEND3	1.22445	up
							DES /FAM48A	-19.39	Down	CACNA1C	-1.09757	down
							FABP4	-19.4	Down	TUBB2B	-1.26932	down
							PDGFD	-19.74	Down	KIF24	1.07654	up
							FLJ11539	-19.78	Down	SPRR1B	4.37445	up
							NEB	-19.89	Down	CAV1	-1.21717	down
							SPON1	-20.01	Down	FAT2	2.45063	up
							CAV1	-20.02	Down	LRRC38	-2.94101	down
							FBLN5	-20.11	Down	PNMAL2	-1.18996	down
							GPRASP1	-20.22	Down	ARHGEF25	-1.17386	down
							FOLH1	-20.51	Down	SLC22A23	1.05164	up
							FOXF1	-20.93	Down	RNASET2	1.0116	up
							DSCR1L1	-20.96	Down	SEZ6L	-1.60967	down
							MYH11	-21.82	Down	TLCD1	1.34711	up
							SLC24A3	-21.86	Down	ZNF556	3.42269	up
							SNRPN	-21.9	Down	CBARP	-1.37008	down
							RBP1	-21.9	Down	KCNJ13	-3.73572	down
							B3GALT2	-22.23	Down	CAND2	-1.13015	down
							UGT2A3	-22.34	Down	FLRT2	-1.49883	down
							AKAP12	-22.36	Down	HTR3A	2.72163	up
							MYLK	-22.64	Down	CDH22	-2.19191	down
							PAPPA2	-22.73	Down	FSTL4	2.7922	up
							FOLH1	-22.88	Down	PIP	3.76293	up
							ABCB1 /// ABCB4	-23.22	Down	PON3	1.96086	up
							KCNMA1	-23.47	Down	GIPC3	-1.12405	down
							MYL9	-23.5	Down	PROC	2.0408	up
							PLN	-23.77	Down	E2F1	1.18205	up
							GREM2	-23.79	Down	EFCC1	-1.59439	down
							SPON1	-25.12	Down	ACTA2	-1.24413	down
							OGN	-25.13	Down	OAS3	1.11684	up
							DUOX2	-25.33	Down	PCDH10	-1.5805	down
							KCNJ16	-25.38	Down	TENM2	2.28014	up
							SORBS1	-25.42	Down	C12orf74	2.4524	up
							DLK1	-25.6	Down	TFAP2B	3.58366	up
							RTN1	-25.63	Down	SLC6A3	-1.91621	down
							ADAMTS1	-25.76	Down	HOXA4	-1.53102	down
							SERPINA6	-26.53	Down	GPR26	-3.62161	down
							SOX17	-26.65	Down	QRFPR	-4.34434	down
							MYH11	-26.67	Down	PFKP	1.05464	up
							KCNMB1	-27.59	Down	PTGDS	-1.64852	down
							DMN	-27.88	Down	GABBR2	2.38494	up
							KLK11	-28.43	Down	P2RX1	-1.12297	down
							B3GALT2	-28.95	Down	ASCL2	1.39808	up
							KCNH2	-29.9	Down	LILRA4	-2.50013	down
							UGT2B15	-30.93	Down	RUNDC3B	-1.20877	down
							PTGIS	-32.52	Down	TFAP2A	1.80754	up
							AGT	-34.44	Down	EVA1A	1.56094	up
							LGALS2	-34.92	Down	ABRA	-2.68628	down
							ABCB1	-37.72	Down	SCN1B	-1.07289	down
							MMP7	-39.28	Down	43713	-1.11123	down
							MFAP4	-39.62	Down	KLK6	3.20023	up
							ECM1	-41.51	Down	TDO2	2.14007	up
							BBOX1	-43.96	Down	VWDE	1.79627	up
							TTR	-44.51	Down	ST8SIA6	-1.65881	down
							APCS	-44.66	Down	RBFOX3	-2.452	down
							DMD	-46.22	Down	SAMD11	-1.63863	down
							CA4	-49.64	Down	DCAF12L2	-2.12239	down
							SLC13A1	-51.67	Down	CSPG4	-1.05477	down
							PLN	-54.24	Down	CRISPLD1	-1.4781	down
							WFDC1	-55.81	Down	COL4A4	-1.31571	down
							ALDH1A2	-61.24	Down	CAMK2N2	1.82156	up
							CNN1	-66.78	Down	TK1	1.51724	up
							MYH11	-67.6	Down	SLC35F3	1.93026	up
							UGT2B15	-71.44	Down	OLFM4	3.47825	up
							LMOD1	-72.91	Down	TRGC1	-1.32491	down
							UGT2B28	-74.33	Down	ZWINT	1.34687	up
							CHST4	-74.4	Down	WNT5B	1.12501	up
							COL4A6	-76.28	Down	NWD2	-2.3477	down
							VTN	-82.52	Down	FRMD3	-1.02886	down
							ACTG2	-83.53	Down	PTGDR	-1.26855	down
							CES1	-85.11	Down	GPBAR1	-1.79618	down
							AMBP	-86.17	Down	RNASE7	3.12464	up
							GC	-94.65	Down	GCM1	3.76028	up
							DES	-101.78	Down	TMEM158	1.59487	up
							MYH11	-112.14	Down	PBX1	-1.06358	down
							SLC13A1	-120.69	Down	MMP3	2.72926	up
							SLC26A3	-134.14	Down	SAMD10	1.07629	up
							PAH	-158.44	Down	GDF3	-2.64134	down
										ERBB4	-1.8005	down
										FAM19A4	-2.71962	down
										SNCAIP	-1.26118	down
										KCNK17	-1.63135	down
										GCNT2	1.14238	up
										RASL11B	-1.50492	down
										C3orf67	1.31064	up
										GABRR1	5.72392	up
										OLFML1	-1.13941	down
										PDZRN4	-1.9219	down
										RORC	1.74179	up
										RNF157	1.29098	up
										ADCY8	-3.63159	down
										ARMC12	-1.61289	down
										CALB1	2.61186	up
										GP5	-1.87008	down
										PRR33	-1.11439	down
										TMC2	-1.8684	down
										PHOX2A	-3.42875	down
										EDNRB	-1.24277	down
										ABHD17C	1.20306	up
										ZNF423	-1.31634	down
										PLCH2	1.49627	up
										DLX1	-2.1491	down
										KCNH7	2.54153	up
										RIC3	-1.65984	down
										PRCD	-1.06437	down
										TMEM40	3.41161	up
										GINS2	1.35886	up
										DIRAS2	-2.07563	down
										EPHA5	-2.64897	down
										CNIH2	1.44936	up
										MGAM2	2.46581	up
										PNMA3	-1.4337	down
										CR1L	2.65174	up
										PENK	-2.63627	down
										ITGB1BP2	-1.3047	down
										KLF15	-1.41373	down
										GCLM	1.16562	up
										TNFRSF19	1.01498	up
										RGS5	-1.27187	down
										PLCB4	-1.29068	down
										ENTHD1	2.45495	up
										ZCWPW2	-1.10063	down
										VAV3	1.13158	up
										C4A	1.61142	up
										PERP	1.6425	up
										FBXL7	-1.26503	down
										PTPRS	-1.13777	down
										EGR2	-1.89029	down
										43711	1.2883	up
										MYOZ3	-1.40756	down
										FAM133A	2.6794	up
										TMEM97	1.25219	up
										CNNM1	1.4365	up
										FRZB	-1.42669	down
										GPX3	-1.76605	down
										CHP2	3.70443	up
										TTLL10	-1.73095	down
										TCEAL7	-1.25786	down
										PLEKHG7	1.88323	up
										CCDC188	-1.38395	down
										OASL	1.27248	up
										ZNF385B	-1.48907	down
										HOXD4	-1.71044	down
										GRAMD2	1.45032	up
										MSC	1.3587	up
										TUBA1C	1.02988	up
										KIAA1549L	1.90694	up
										KNDC1	1.73123	up
										HPX	1.61745	up
										AMH	2.6336	up
										HEY2	-1.10404	down
										HK2	1.24033	up
										HOXA2	-1.52018	down
										SMTNL2	-1.99167	down
										UPK3B	2.32371	up
										ABI3BP	-1.25213	down
										FER1L5	1.35909	up
										VENTX	-1.0643	down
										SPEG	-1.29024	down
										TSLP	-1.35223	down
										FLRT1	-1.35128	down
										PKIB	1.3972	up
										PCDH11X	-2.65241	down
										S100A8	1.94219	up
										GPR37	1.967	up
										MTFP1	1.16365	up
										ZEB1	-1.02346	down
										FGF19	-3.41932	down
										KIF23	1.16628	up
										MLEC	1.04254	up
										PRPH	-1.97592	down
										POSTN	1.90701	up
										TRGC2	-1.16623	down
										PDE7B	-1.01258	down
										DAAM2	-1.25354	down
										GOLGA8K	-1.48514	down
										RHBDL2	1.42332	up
										PCDHA1	2.31539	up
										SLFN13	1.06582	up
										PLCXD3	-2.18526	down
										AC004076.7	2.56002	up
										PTK7	1.35591	up
										SERPINF1	-1.30679	down
										CABYR	1.32489	up
										PMP22	-1.01228	down
										DCDC2C	-3.15077	down
										SLC6A12	1.34913	up
										ADGRF5	-1.04538	down
										CYTL1	-1.3351	down
										FAM180A	-1.48721	down
										FHAD1	1.23476	up
										HIST1H2BG	1.77912	up
										IBSP	3.78913	up
										CDH16	3.04594	up
										RGS11	-1.41755	down
										ECT2	1.1276	up
										TCEAL2	-2.05016	down
										KCP	1.06364	up
										CHRM2	-2.56388	down
										CYSLTR1	-1.06785	down
										CBX2	1.26251	up
										RUNX1T1	-1.34333	down
										CYP2D6	1.45867	up
										MAST1	1.12111	up
										UHRF1	1.57657	up
										DDC	2.61455	up
										PDZK1IP1	2.00181	up
										ABCB4	1.27147	up
										ZNF471	-1.19142	down
										MYH13	1.9644	up
										RTP5	-2.30832	down
										GAGE10	-3.81921	down
										DBNDD1	1.41879	up
										GAS7	-1.08838	down
										PPEF1	1.80309	up
										RSAD2	1.44586	up
										CD83	-1.2519	down
										SLC25A34	-1.45302	down
										BRINP3	-1.9119	down
										REN	3.38312	up
										GABRB1	-2.35663	down
										AVPR1A	-1.35775	down
										ALLC	-1.91637	down
										ERVFRD-1	-1.50684	down
										COLGALT2	-1.51888	down
										TRIM59	1.00208	up
										ERO1A	1.06348	up
										KRT6A	4.41629	up
										TMEM169	1.08652	up
										RYR2	-1.26117	down
										KCNQ4	-1.23668	down
										IL34	-1.03522	down
										MAGEE2	-2.43718	down
										CLDN14	1.70089	up
										VSTM4	-1.09775	down
										SIGLEC8	-1.68281	down
										DSC2	1.58012	up
										CYP27B1	1.519	up
										PHYHD1	-1.06481	down
										TRPC1	-1.0483	down
										IL2RG	1.22888	up
										PCDHA4	1.74595	up
										SHISA8	-2.08919	down
										RPRM	-2.14382	down
										FGF12	-1.19868	down
										TMEFF2	-2.17965	down
										C8orf48	-1.15113	down
										PPM1H	1.27843	up
										SLCO1B1	3.61714	up
										CCL3L3	-2.00333	down
										TSHZ2	-1.03705	down
										ZNF454	-1.08577	down
										HOXD8	-1.15609	down
										EBF3	-1.75585	down
										NAP1L6	-2.27633	down
										JPH2	-1.33127	down
										PIM1	-1.14139	down
										IGFL2	3.8285	up
										GJB7	3.51068	up
										ADCYAP1	-2.32935	down
										CHD5	-1.63416	down
										PRRT2	-1.19612	down
										FGF18	-1.55853	down
										C8orf34	-1.36289	down
										KRTDAP	4.14372	up
										CNTNAP2	1.75988	up
										PRRT1	-1.09577	down
										FBXO40	-3.40445	down
										HSPB8	-1.22174	down
										SPATA45	-2.75936	down
										ARC	-2.10245	down
										PGBD5	1.02542	up
										KIAA0101	1.57105	up
										GPR78	2.37115	up
										IFIT1	1.36519	up
										BCAN	1.08967	up
										PDE8B	-1.04831	down
										SOCS3	-1.68703	down
										SERPINE2	-1.47252	down
										ABCG2	-1.12601	down
										SLC7A13	-3.36904	down
										GLI2	-1.16734	down
										DNER	1.96006	up
										UGT1A8	3.78095	up
										BPI	-1.50369	down
										OAS2	1.1219	up
										KLK1	2.50898	up
										APCDD1L	1.86432	up
										RAD51	1.26417	up
										DLX3	2.64437	up
										RBKS	-1.2661	down
										CADM3	-1.88971	down
										SPINK13	3.66066	up
										SLCO2A1	-1.14729	down
										RAD51AP1	1.1591	up
										RERGL	-2.15445	down
										SFRP4	-2.09318	down
										ARHGEF39	1.19743	up
										ARHGEF35	1.09357	up
										GABRG1	-2.47832	down
										GPR171	-1.33642	down
										ANO9	1.07874	up
										CBLN1	-2.17359	down
										TTC9	1.05936	up
										EZH2	1.02431	up
										MYL7	-3.3803	down
										PTX3	-1.82433	down
										CALY	-1.68833	down
										PURG	-1.3451	down
										MAGEC2	7.03757	up
										MT1A	-1.96173	down
										MED12L	-1.12733	down
										CEBPD	-1.00844	down
										SPAG17	1.64507	up
										FAM163B	-2.48312	down
										OLFM1	-1.22705	down
										HELLS	1.13515	up
										DNAJC12	1.25787	up
										MMP23B	-1.36384	down
										C1QTNF7	-1.60199	down
										ATCAY	-2.45353	down
										CCDC187	2.10799	up
										MYLK3	-1.89847	down
										TMEM72	4.36523	up
										HAPLN2	-1.81821	down
										SLC52A1	1.54761	up
										ZNF366	-1.03782	down
										LTB4R2	1.31377	up
										CDCA8	1.41473	up
										ANKRD53	-1.07165	down
										MEP1A	3.20656	up
										CDH6	-1.01231	down
										THSD7A	-1.00946	down
										WT1	-2.51796	down
										QPCT	1.12798	up
										ADAMTS12	1.40542	up
										UBE2T	1.03937	up
										FGG	3.5301	up
										PRR36	1.2066	up
										KCNS2	-1.69674	down
										SERPINA1	1.83174	up
										ERMN	1.64745	up
										CHRNA9	3.65452	up
										CD1A	2.0081	up
										SLITRK3	-1.80328	down
										KRT13	3.60007	up
										EGR1	-1.71327	down
										C10orf71	-4.45438	down
										GPA33	2.30992	up
										MTTP	-1.95709	down
										PCDH18	-1.04253	down
										ADCY1	-1.19831	down
										LSAMP	-1.43237	down
										CAPNS2	3.40354	up
										TMEM196	-3.14915	down
										CENPM	1.4269	up
										CCK	-3.43433	down
										NPIPA7	-1.0241	down
										MYL4	-1.46385	down
										MYT1L	-2.89618	down
										MGAT5B	-1.28884	down
										OBP2A	3.14379	up
										NCAPH	1.27223	up
										CXCR6	-1.06153	down
										GJA3	1.8326	up
										SAMD3	-1.06304	down
										HAS1	-2.70389	down
										TRIP13	1.23746	up
										KIF19	-1.17093	down
										HYAL4	3.04811	up
										CASP12	-1.30823	down
										TYRP1	-1.85913	down
										HOXD3	-1.47328	down
										MSX1	-1.21737	down
										PRR18	2.33575	up
										PKNOX2	-1.11045	down
										FBXO2	1.23808	up
										ITIH6	4.27509	up
										RP11-736N17.11	-1.73113	down
										HSD11B1	-1.27597	down
										B3GAT1	1.55837	up
										LRRC15	2.28343	up
										PRAME	2.91129	up
										OR51E2	-2.25477	down
										B4GALNT1	1.28604	up
										TNN	-1.48199	down
										GLYAT	-3.30913	down
										ZNF835	-1.06537	down
										CXCL5	2.61007	up
										LRRC8E	1.78028	up
										EN2	2.42239	up
										LY86	-1.06044	down
										NAP1L3	-1.19973	down
										SORBS2	-1.00823	down
										KCNA2	-1.35545	down
										IRX2	-2.49144	down
										IL18RAP	-1.09904	down
										PTTG1	1.25694	up
										BEST3	2.84134	up
										DPF3	-1.00535	down
										KLHL13	-1.0359	down
										VTCN1	2.323	up
										ZNF135	-1.0798	down
										COL2A1	4.0424	up
										IGLON5	2.0394	up
										ABCA13	1.95384	up
										OR51E1	-1.49632	down
										ICAM5	1.56322	up
										HEPHL1	1.94194	up
										CELF4	1.34231	up
										TNFSF18	-1.86488	down
										ADGB	-3.51483	down
										CCKAR	-2.37954	down
										RASD2	-1.07172	down
										PRR11	1.13977	up
										AGXT	2.57364	up
										IGSF3	1.0293	up
										PLPP7	-1.08249	down
										GOLT1A	1.92928	up
										PPM1E	-1.11521	down
										EVPL	1.39676	up
										DRC1	2.68192	up
										WFDC2	1.88342	up
										MGARP	-1.42014	down
										ACBD7	1.68158	up
										CDC25A	1.22403	up
										GDNF	1.65119	up
										VWCE	-1.34348	down
										CD40LG	-1.21052	down
										COL9A2	1.35985	up
										PPP1R32	-1.14261	down
										QPRT	1.30127	up
										FOXM1	1.37163	up
										C4B	1.40269	up
										GCNT1	1.02796	up
										C2CD4C	-2.07163	down
										CHRNA4	3.05069	up
										LRRTM4	-2.00276	down
										SCUBE3	1.74236	up
										AGTR1	-1.52488	down
										CAGE1	3.60733	up
										CCBE1	1.51793	up
										C17orf53	1.07252	up
										IQSEC3	-1.41044	down
										ZAR1	-4.29423	down
										PAQR5	1.31624	up
										AQP1	-1.1242	down
										EMP1	-1.33704	down
										USH1G	3.20556	up
										IGF2	1.81064	up
										ARL5C	-2.88804	down
										MFRP	-2.81167	down
										ARHGAP11A	1.00834	up
										FRRS1L	-2.14235	down
										TREH	-2.05014	down
										TMEM52	1.44143	up
										ABHD1	-1.10793	down
										P2RY14	-1.18943	down
										LINGO1	-1.04662	down
										RHAG	2.6806	up
										FAM178B	-1.31459	down
										RAB38	1.01678	up
										SLC6A2	-2.22254	down
										AHSG	3.75037	up
										DNAH6	1.03731	up
										SHANK2	1.21771	up
										ID3	-1.10397	down
										RIMKLA	1.46263	up
										MOG	-2.90434	down
										CDT1	1.26838	up
										DCHS2	-1.5728	down
										MICALCL	1.24662	up
										VWA2	1.84867	up
										IFI6	1.13821	up
										SARNP	1.37082	up
										GPC5	-1.64874	down
										MAGED4B	1.20625	up
										DHRS9	-1.71845	down
										TTYH1	-1.24519	down
										PCBP3	-1.18146	down
										GSDMC	1.8152	up
										TRIB1	-1.01768	down
										ACR	-1.66394	down
										NOVA1	-1.35309	down
										CCNE1	1.12473	up
										NPIPB6	-1.66789	down
										SULT1B1	2.01903	up
										OCIAD2	1.13588	up
										PROKR1	-3.92591	down
										FGFR3	1.33592	up
										NKAIN1	1.76712	up
										PNPLA3	1.85939	up
										GPM6B	-1.29112	down
										TRIM72	1.99559	up
										P2RY8	-1.10422	down
										VSTM2B	-2.95009	down
										SNED1	-1.07749	down
										C4BPB	1.63605	up
										LAMA1	1.74369	up
										HP	2.20084	up
										OVCH1	-1.55395	down

## Sheet: Supplementary Table S3
Supplementary Table S3: Differentially expressed proteins in GBC tissue.
Gene Symbol	Protein Name	Regulation	Reference	Remarks	Complete references
AGR2	Anterior Gradient Protein 2 Homolog Isoform X1	Up	Akhtar et al., 2023		Akhtar, J., Jain, V., Kansal, R., Priya, R., Sakhuja, P., Goyal S. et al. (2023). Quantitative tissue proteome profile reveals neutrophil degranulation and remodeling of extracellular matrix proteins in early stage gallbladder cancer. Front. Oncol. 12:1046974. doi: 10.3389/fonc.2022.1046974
ALB	Serum Albumin Preproprotein	Down	Akhtar et al., 2023		Akhtar, J., Jain, V., Kansal, R., Priya, R., Sakhuja, P., Goyal S. et al. (2023). Quantitative tissue proteome profile reveals neutrophil degranulation and remodeling of extracellular matrix proteins in early stage gallbladder cancer. Front. Oncol. 12:1046974. doi: 10.3389/fonc.2022.1046974
ANXA3	Annexin A3	Up	Akhtar et al., 2023		Akhtar, J., Jain, V., Kansal, R., Priya, R., Sakhuja, P., Goyal S. et al. (2023). Quantitative tissue proteome profile reveals neutrophil degranulation and remodeling of extracellular matrix proteins in early stage gallbladder cancer. Front. Oncol. 12:1046974. doi: 10.3389/fonc.2022.1046974
AOC3	Membrane Primary Amine Oxidase Isoform X1	Down	Akhtar et al., 2023		Akhtar, J., Jain, V., Kansal, R., Priya, R., Sakhuja, P., Goyal S. et al. (2023). Quantitative tissue proteome profile reveals neutrophil degranulation and remodeling of extracellular matrix proteins in early stage gallbladder cancer. Front. Oncol. 12:1046974. doi: 10.3389/fonc.2022.1046974
APOA1	Apolipoprotein A-I Isoform 1 Preproprotein	Down	Akhtar et al., 2023		Akhtar, J., Jain, V., Kansal, R., Priya, R., Sakhuja, P., Goyal S. et al. (2023). Quantitative tissue proteome profile reveals neutrophil degranulation and remodeling of extracellular matrix proteins in early stage gallbladder cancer. Front. Oncol. 12:1046974. doi: 10.3389/fonc.2022.1046974
APOA2	Apolipoprotein A-Ii Preproprotein	Down	Akhtar et al., 2023		Akhtar, J., Jain, V., Kansal, R., Priya, R., Sakhuja, P., Goyal S. et al. (2023). Quantitative tissue proteome profile reveals neutrophil degranulation and remodeling of extracellular matrix proteins in early stage gallbladder cancer. Front. Oncol. 12:1046974. doi: 10.3389/fonc.2022.1046974
ATP5F1A	ATP synthase subunit alpha, mitochondrial isoform a precursor	Up	Akhtar et al., 2023		Akhtar, J., Jain, V., Kansal, R., Priya, R., Sakhuja, P., Goyal S. et al. (2023). Quantitative tissue proteome profile reveals neutrophil degranulation and remodeling of extracellular matrix proteins in early stage gallbladder cancer. Front. Oncol. 12:1046974. doi: 10.3389/fonc.2022.1046974
ATP5F1B	ATP synthase subunit beta, mitochondrial precursor	Up	Akhtar et al., 2023		Akhtar, J., Jain, V., Kansal, R., Priya, R., Sakhuja, P., Goyal S. et al. (2023). Quantitative tissue proteome profile reveals neutrophil degranulation and remodeling of extracellular matrix proteins in early stage gallbladder cancer. Front. Oncol. 12:1046974. doi: 10.3389/fonc.2022.1046974
BGN	Biglycan Isoform X1	Down	Akhtar et al., 2023		Akhtar, J., Jain, V., Kansal, R., Priya, R., Sakhuja, P., Goyal S. et al. (2023). Quantitative tissue proteome profile reveals neutrophil degranulation and remodeling of extracellular matrix proteins in early stage gallbladder cancer. Front. Oncol. 12:1046974. doi: 10.3389/fonc.2022.1046974
CA1	Carbonic Anhydrase 1 Isoform A	Down	Akhtar et al., 2023		Akhtar, J., Jain, V., Kansal, R., Priya, R., Sakhuja, P., Goyal S. et al. (2023). Quantitative tissue proteome profile reveals neutrophil degranulation and remodeling of extracellular matrix proteins in early stage gallbladder cancer. Front. Oncol. 12:1046974. doi: 10.3389/fonc.2022.1046974
CA2	Carbonic Anhydrase 2 Isoform 1	Mix	Akhtar et al., 2023		Akhtar, J., Jain, V., Kansal, R., Priya, R., Sakhuja, P., Goyal S. et al. (2023). Quantitative tissue proteome profile reveals neutrophil degranulation and remodeling of extracellular matrix proteins in early stage gallbladder cancer. Front. Oncol. 12:1046974. doi: 10.3389/fonc.2022.1046974
CKB	Creatine Kinase B-Type Isoform 2	Down	Akhtar et al., 2023		Akhtar, J., Jain, V., Kansal, R., Priya, R., Sakhuja, P., Goyal S. et al. (2023). Quantitative tissue proteome profile reveals neutrophil degranulation and remodeling of extracellular matrix proteins in early stage gallbladder cancer. Front. Oncol. 12:1046974. doi: 10.3389/fonc.2022.1046974
CLIC1	Chloride Intracellular Channel Protein 1	Up	Akhtar et al., 2023		Akhtar, J., Jain, V., Kansal, R., Priya, R., Sakhuja, P., Goyal S. et al. (2023). Quantitative tissue proteome profile reveals neutrophil degranulation and remodeling of extracellular matrix proteins in early stage gallbladder cancer. Front. Oncol. 12:1046974. doi: 10.3389/fonc.2022.1046974
COL14A1	Collagen Alpha-1(Xiv) Chain Isoform X1	Down	Akhtar et al., 2023		Akhtar, J., Jain, V., Kansal, R., Priya, R., Sakhuja, P., Goyal S. et al. (2023). Quantitative tissue proteome profile reveals neutrophil degranulation and remodeling of extracellular matrix proteins in early stage gallbladder cancer. Front. Oncol. 12:1046974. doi: 10.3389/fonc.2022.1046974
COL6A1	Collagen Alpha-1(Vi) Chain Precursor	Down	Akhtar et al., 2023		Akhtar, J., Jain, V., Kansal, R., Priya, R., Sakhuja, P., Goyal S. et al. (2023). Quantitative tissue proteome profile reveals neutrophil degranulation and remodeling of extracellular matrix proteins in early stage gallbladder cancer. Front. Oncol. 12:1046974. doi: 10.3389/fonc.2022.1046974
COL6A2	Collagen Alpha-2(Vi) Chain Isoform X1	Down	Akhtar et al., 2023		Akhtar, J., Jain, V., Kansal, R., Priya, R., Sakhuja, P., Goyal S. et al. (2023). Quantitative tissue proteome profile reveals neutrophil degranulation and remodeling of extracellular matrix proteins in early stage gallbladder cancer. Front. Oncol. 12:1046974. doi: 10.3389/fonc.2022.1046974
COX2	Cytochrome C Oxidase Subunit Ii	Up	Akhtar et al., 2023		Akhtar, J., Jain, V., Kansal, R., Priya, R., Sakhuja, P., Goyal S. et al. (2023). Quantitative tissue proteome profile reveals neutrophil degranulation and remodeling of extracellular matrix proteins in early stage gallbladder cancer. Front. Oncol. 12:1046974. doi: 10.3389/fonc.2022.1046974
COX5A	Cytochrome C Oxidase Subunit 5A, Mitochondrial Precursor	Up	Akhtar et al., 2023		Akhtar, J., Jain, V., Kansal, R., Priya, R., Sakhuja, P., Goyal S. et al. (2023). Quantitative tissue proteome profile reveals neutrophil degranulation and remodeling of extracellular matrix proteins in early stage gallbladder cancer. Front. Oncol. 12:1046974. doi: 10.3389/fonc.2022.1046974
COX5B	Cytochrome C Oxidase Subunit 5B, Mitochondrial Precursor	Up	Akhtar et al., 2023		Akhtar, J., Jain, V., Kansal, R., Priya, R., Sakhuja, P., Goyal S. et al. (2023). Quantitative tissue proteome profile reveals neutrophil degranulation and remodeling of extracellular matrix proteins in early stage gallbladder cancer. Front. Oncol. 12:1046974. doi: 10.3389/fonc.2022.1046974
CTSD	Cathepsin D Preproprotein	Down	Akhtar et al., 2023		Akhtar, J., Jain, V., Kansal, R., Priya, R., Sakhuja, P., Goyal S. et al. (2023). Quantitative tissue proteome profile reveals neutrophil degranulation and remodeling of extracellular matrix proteins in early stage gallbladder cancer. Front. Oncol. 12:1046974. doi: 10.3389/fonc.2022.1046974
CTSG	Cathepsin G Isoform X1	Up	Akhtar et al., 2023		Akhtar, J., Jain, V., Kansal, R., Priya, R., Sakhuja, P., Goyal S. et al. (2023). Quantitative tissue proteome profile reveals neutrophil degranulation and remodeling of extracellular matrix proteins in early stage gallbladder cancer. Front. Oncol. 12:1046974. doi: 10.3389/fonc.2022.1046974
DCN	Decorin Isoform X1	Down	Akhtar et al., 2023		Akhtar, J., Jain, V., Kansal, R., Priya, R., Sakhuja, P., Goyal S. et al. (2023). Quantitative tissue proteome profile reveals neutrophil degranulation and remodeling of extracellular matrix proteins in early stage gallbladder cancer. Front. Oncol. 12:1046974. doi: 10.3389/fonc.2022.1046974
DEFA1	Neutrophil Defensin 1 Isoform X1	Up	Akhtar et al., 2023		Akhtar, J., Jain, V., Kansal, R., Priya, R., Sakhuja, P., Goyal S. et al. (2023). Quantitative tissue proteome profile reveals neutrophil degranulation and remodeling of extracellular matrix proteins in early stage gallbladder cancer. Front. Oncol. 12:1046974. doi: 10.3389/fonc.2022.1046974
DES	Desmin	Down	Akhtar et al., 2023		Akhtar, J., Jain, V., Kansal, R., Priya, R., Sakhuja, P., Goyal S. et al. (2023). Quantitative tissue proteome profile reveals neutrophil degranulation and remodeling of extracellular matrix proteins in early stage gallbladder cancer. Front. Oncol. 12:1046974. doi: 10.3389/fonc.2022.1046974
ELANE	Neutrophil Elastase Preproprotein	Up	Akhtar et al., 2023		Akhtar, J., Jain, V., Kansal, R., Priya, R., Sakhuja, P., Goyal S. et al. (2023). Quantitative tissue proteome profile reveals neutrophil degranulation and remodeling of extracellular matrix proteins in early stage gallbladder cancer. Front. Oncol. 12:1046974. doi: 10.3389/fonc.2022.1046974
FLNA	Filamin-A Isoform 2	Down	Akhtar et al., 2023		Akhtar, J., Jain, V., Kansal, R., Priya, R., Sakhuja, P., Goyal S. et al. (2023). Quantitative tissue proteome profile reveals neutrophil degranulation and remodeling of extracellular matrix proteins in early stage gallbladder cancer. Front. Oncol. 12:1046974. doi: 10.3389/fonc.2022.1046974
HBA1	Hemoglobin Subunit Alpha	Down	Akhtar et al., 2023		Akhtar, J., Jain, V., Kansal, R., Priya, R., Sakhuja, P., Goyal S. et al. (2023). Quantitative tissue proteome profile reveals neutrophil degranulation and remodeling of extracellular matrix proteins in early stage gallbladder cancer. Front. Oncol. 12:1046974. doi: 10.3389/fonc.2022.1046974
HBB	Hemoglobin Subunit Beta	Down	Akhtar et al., 2023		Akhtar, J., Jain, V., Kansal, R., Priya, R., Sakhuja, P., Goyal S. et al. (2023). Quantitative tissue proteome profile reveals neutrophil degranulation and remodeling of extracellular matrix proteins in early stage gallbladder cancer. Front. Oncol. 12:1046974. doi: 10.3389/fonc.2022.1046974
HBD	Hemoglobin Subunit Delta	Down	Akhtar et al., 2023		Akhtar, J., Jain, V., Kansal, R., Priya, R., Sakhuja, P., Goyal S. et al. (2023). Quantitative tissue proteome profile reveals neutrophil degranulation and remodeling of extracellular matrix proteins in early stage gallbladder cancer. Front. Oncol. 12:1046974. doi: 10.3389/fonc.2022.1046974
HDGF	Hepatoma-Derived Growth Factor Isoform A	Up	Akhtar et al., 2023		Akhtar, J., Jain, V., Kansal, R., Priya, R., Sakhuja, P., Goyal S. et al. (2023). Quantitative tissue proteome profile reveals neutrophil degranulation and remodeling of extracellular matrix proteins in early stage gallbladder cancer. Front. Oncol. 12:1046974. doi: 10.3389/fonc.2022.1046974
HIST1H1B	Histone H1.5	Up	Akhtar et al., 2023		Akhtar, J., Jain, V., Kansal, R., Priya, R., Sakhuja, P., Goyal S. et al. (2023). Quantitative tissue proteome profile reveals neutrophil degranulation and remodeling of extracellular matrix proteins in early stage gallbladder cancer. Front. Oncol. 12:1046974. doi: 10.3389/fonc.2022.1046974
HIST1H2BD	Histone H2B Type 1-D Isoform X1	Up	Akhtar et al., 2023		Akhtar, J., Jain, V., Kansal, R., Priya, R., Sakhuja, P., Goyal S. et al. (2023). Quantitative tissue proteome profile reveals neutrophil degranulation and remodeling of extracellular matrix proteins in early stage gallbladder cancer. Front. Oncol. 12:1046974. doi: 10.3389/fonc.2022.1046974
HIST1H4K	Histone H4	Up	Akhtar et al., 2023		Akhtar, J., Jain, V., Kansal, R., Priya, R., Sakhuja, P., Goyal S. et al. (2023). Quantitative tissue proteome profile reveals neutrophil degranulation and remodeling of extracellular matrix proteins in early stage gallbladder cancer. Front. Oncol. 12:1046974. doi: 10.3389/fonc.2022.1046974
HNRNPA1	Heterogeneous Nuclear Ribonucleoprotein A1 Isoform X1	Up	Akhtar et al., 2023		Akhtar, J., Jain, V., Kansal, R., Priya, R., Sakhuja, P., Goyal S. et al. (2023). Quantitative tissue proteome profile reveals neutrophil degranulation and remodeling of extracellular matrix proteins in early stage gallbladder cancer. Front. Oncol. 12:1046974. doi: 10.3389/fonc.2022.1046974
HNRNPA2B1	Heterogeneous Nuclear Ribonucleoproteins A2/B1 Isoform X1	Up	Akhtar et al., 2023		Akhtar, J., Jain, V., Kansal, R., Priya, R., Sakhuja, P., Goyal S. et al. (2023). Quantitative tissue proteome profile reveals neutrophil degranulation and remodeling of extracellular matrix proteins in early stage gallbladder cancer. Front. Oncol. 12:1046974. doi: 10.3389/fonc.2022.1046974
HP	Haptoglobin Isoform 1 Preproprotein	Down	Akhtar et al., 2023		Akhtar, J., Jain, V., Kansal, R., Priya, R., Sakhuja, P., Goyal S. et al. (2023). Quantitative tissue proteome profile reveals neutrophil degranulation and remodeling of extracellular matrix proteins in early stage gallbladder cancer. Front. Oncol. 12:1046974. doi: 10.3389/fonc.2022.1046974
HPX	Hemopexin Precursor	Down	Akhtar et al., 2023		Akhtar, J., Jain, V., Kansal, R., Priya, R., Sakhuja, P., Goyal S. et al. (2023). Quantitative tissue proteome profile reveals neutrophil degranulation and remodeling of extracellular matrix proteins in early stage gallbladder cancer. Front. Oncol. 12:1046974. doi: 10.3389/fonc.2022.1046974
HSP90B1	Endoplasmin Precursor	Up	Akhtar et al., 2023		Akhtar, J., Jain, V., Kansal, R., Priya, R., Sakhuja, P., Goyal S. et al. (2023). Quantitative tissue proteome profile reveals neutrophil degranulation and remodeling of extracellular matrix proteins in early stage gallbladder cancer. Front. Oncol. 12:1046974. doi: 10.3389/fonc.2022.1046974
HSPA5	Endoplasmic Reticulum Chaperone Bip Precursor	Up	Akhtar et al., 2023		Akhtar, J., Jain, V., Kansal, R., Priya, R., Sakhuja, P., Goyal S. et al. (2023). Quantitative tissue proteome profile reveals neutrophil degranulation and remodeling of extracellular matrix proteins in early stage gallbladder cancer. Front. Oncol. 12:1046974. doi: 10.3389/fonc.2022.1046974
HSPD1	60 Kda Heat Shock Protein, Mitochondrial	Up	Akhtar et al., 2023		Akhtar, J., Jain, V., Kansal, R., Priya, R., Sakhuja, P., Goyal S. et al. (2023). Quantitative tissue proteome profile reveals neutrophil degranulation and remodeling of extracellular matrix proteins in early stage gallbladder cancer. Front. Oncol. 12:1046974. doi: 10.3389/fonc.2022.1046974
HSPE1	10 kDa heat shock protein, mitochondrial	Up	Akhtar et al., 2023		Akhtar, J., Jain, V., Kansal, R., Priya, R., Sakhuja, P., Goyal S. et al. (2023). Quantitative tissue proteome profile reveals neutrophil degranulation and remodeling of extracellular matrix proteins in early stage gallbladder cancer. Front. Oncol. 12:1046974. doi: 10.3389/fonc.2022.1046974
KRT18	Keratin, Type I Cytoskeletal 18	Mix	Akhtar et al., 2023		Akhtar, J., Jain, V., Kansal, R., Priya, R., Sakhuja, P., Goyal S. et al. (2023). Quantitative tissue proteome profile reveals neutrophil degranulation and remodeling of extracellular matrix proteins in early stage gallbladder cancer. Front. Oncol. 12:1046974. doi: 10.3389/fonc.2022.1046974
KRT19	Keratin, Type I Cytoskeletal 19	Mix	Akhtar et al., 2023		Akhtar, J., Jain, V., Kansal, R., Priya, R., Sakhuja, P., Goyal S. et al. (2023). Quantitative tissue proteome profile reveals neutrophil degranulation and remodeling of extracellular matrix proteins in early stage gallbladder cancer. Front. Oncol. 12:1046974. doi: 10.3389/fonc.2022.1046974
KRT7	Keratin, Type Ii Cytoskeletal 7	Mix	Akhtar et al., 2023		Akhtar, J., Jain, V., Kansal, R., Priya, R., Sakhuja, P., Goyal S. et al. (2023). Quantitative tissue proteome profile reveals neutrophil degranulation and remodeling of extracellular matrix proteins in early stage gallbladder cancer. Front. Oncol. 12:1046974. doi: 10.3389/fonc.2022.1046974
KRT8	Keratin, Type Ii Cytoskeletal 8 Isoform 1	Mix	Akhtar et al., 2023		Akhtar, J., Jain, V., Kansal, R., Priya, R., Sakhuja, P., Goyal S. et al. (2023). Quantitative tissue proteome profile reveals neutrophil degranulation and remodeling of extracellular matrix proteins in early stage gallbladder cancer. Front. Oncol. 12:1046974. doi: 10.3389/fonc.2022.1046974
LCN2	Neutrophil Gelatinase-Associated Lipocalin Precursor	Mix	Akhtar et al., 2023		Akhtar, J., Jain, V., Kansal, R., Priya, R., Sakhuja, P., Goyal S. et al. (2023). Quantitative tissue proteome profile reveals neutrophil degranulation and remodeling of extracellular matrix proteins in early stage gallbladder cancer. Front. Oncol. 12:1046974. doi: 10.3389/fonc.2022.1046974
LGALS3	Galectin-3 Isoform 3	Up	Akhtar et al., 2023		Akhtar, J., Jain, V., Kansal, R., Priya, R., Sakhuja, P., Goyal S. et al. (2023). Quantitative tissue proteome profile reveals neutrophil degranulation and remodeling of extracellular matrix proteins in early stage gallbladder cancer. Front. Oncol. 12:1046974. doi: 10.3389/fonc.2022.1046974
LMNB1	Lamin-B1 Isoform 1	Up	Akhtar et al., 2023		Akhtar, J., Jain, V., Kansal, R., Priya, R., Sakhuja, P., Goyal S. et al. (2023). Quantitative tissue proteome profile reveals neutrophil degranulation and remodeling of extracellular matrix proteins in early stage gallbladder cancer. Front. Oncol. 12:1046974. doi: 10.3389/fonc.2022.1046974
LTF	Lactotransferrin Isoform 1 Preproprotein	Up	Akhtar et al., 2023		Akhtar, J., Jain, V., Kansal, R., Priya, R., Sakhuja, P., Goyal S. et al. (2023). Quantitative tissue proteome profile reveals neutrophil degranulation and remodeling of extracellular matrix proteins in early stage gallbladder cancer. Front. Oncol. 12:1046974. doi: 10.3389/fonc.2022.1046974
LUM	Lumican Precursor	Down	Akhtar et al., 2023		Akhtar, J., Jain, V., Kansal, R., Priya, R., Sakhuja, P., Goyal S. et al. (2023). Quantitative tissue proteome profile reveals neutrophil degranulation and remodeling of extracellular matrix proteins in early stage gallbladder cancer. Front. Oncol. 12:1046974. doi: 10.3389/fonc.2022.1046974
LYZ	Lysozyme C Precursor	Up	Akhtar et al., 2023		Akhtar, J., Jain, V., Kansal, R., Priya, R., Sakhuja, P., Goyal S. et al. (2023). Quantitative tissue proteome profile reveals neutrophil degranulation and remodeling of extracellular matrix proteins in early stage gallbladder cancer. Front. Oncol. 12:1046974. doi: 10.3389/fonc.2022.1046974
MDH2	Malate Dehydrogenase, Mitochondrial Isoform 1 Precursor	Up	Akhtar et al., 2023		Akhtar, J., Jain, V., Kansal, R., Priya, R., Sakhuja, P., Goyal S. et al. (2023). Quantitative tissue proteome profile reveals neutrophil degranulation and remodeling of extracellular matrix proteins in early stage gallbladder cancer. Front. Oncol. 12:1046974. doi: 10.3389/fonc.2022.1046974
MPO	Myeloperoxidase Precursor	Up	Akhtar et al., 2023		Akhtar, J., Jain, V., Kansal, R., Priya, R., Sakhuja, P., Goyal S. et al. (2023). Quantitative tissue proteome profile reveals neutrophil degranulation and remodeling of extracellular matrix proteins in early stage gallbladder cancer. Front. Oncol. 12:1046974. doi: 10.3389/fonc.2022.1046974
MYL6	Myosin Light Polypeptide 6 Isoform 1	Down	Akhtar et al., 2023		Akhtar, J., Jain, V., Kansal, R., Priya, R., Sakhuja, P., Goyal S. et al. (2023). Quantitative tissue proteome profile reveals neutrophil degranulation and remodeling of extracellular matrix proteins in early stage gallbladder cancer. Front. Oncol. 12:1046974. doi: 10.3389/fonc.2022.1046974
MYL9	Myosin Regulatory Light Polypeptide 9 Isoform A	Down	Akhtar et al., 2023		Akhtar, J., Jain, V., Kansal, R., Priya, R., Sakhuja, P., Goyal S. et al. (2023). Quantitative tissue proteome profile reveals neutrophil degranulation and remodeling of extracellular matrix proteins in early stage gallbladder cancer. Front. Oncol. 12:1046974. doi: 10.3389/fonc.2022.1046974
NME1-NME2	NME1-NME2 protein	Up	Akhtar et al., 2023		Akhtar, J., Jain, V., Kansal, R., Priya, R., Sakhuja, P., Goyal S. et al. (2023). Quantitative tissue proteome profile reveals neutrophil degranulation and remodeling of extracellular matrix proteins in early stage gallbladder cancer. Front. Oncol. 12:1046974. doi: 10.3389/fonc.2022.1046974
OLFM4	Olfactomedin-4 Precursor	Up	Akhtar et al., 2023		Akhtar, J., Jain, V., Kansal, R., Priya, R., Sakhuja, P., Goyal S. et al. (2023). Quantitative tissue proteome profile reveals neutrophil degranulation and remodeling of extracellular matrix proteins in early stage gallbladder cancer. Front. Oncol. 12:1046974. doi: 10.3389/fonc.2022.1046974
ORM1	Alpha-1-Acid Glycoprotein 1 Precursor	Mix	Akhtar et al., 2023		Akhtar, J., Jain, V., Kansal, R., Priya, R., Sakhuja, P., Goyal S. et al. (2023). Quantitative tissue proteome profile reveals neutrophil degranulation and remodeling of extracellular matrix proteins in early stage gallbladder cancer. Front. Oncol. 12:1046974. doi: 10.3389/fonc.2022.1046974
P4HB	Protein Disulfide-Isomerase Precursor	Up	Akhtar et al., 2023		Akhtar, J., Jain, V., Kansal, R., Priya, R., Sakhuja, P., Goyal S. et al. (2023). Quantitative tissue proteome profile reveals neutrophil degranulation and remodeling of extracellular matrix proteins in early stage gallbladder cancer. Front. Oncol. 12:1046974. doi: 10.3389/fonc.2022.1046974
PDIA6	Protein Disulfide-Isomerase A6 Isoform A	Up	Akhtar et al., 2023		Akhtar, J., Jain, V., Kansal, R., Priya, R., Sakhuja, P., Goyal S. et al. (2023). Quantitative tissue proteome profile reveals neutrophil degranulation and remodeling of extracellular matrix proteins in early stage gallbladder cancer. Front. Oncol. 12:1046974. doi: 10.3389/fonc.2022.1046974
PRDX2	Peroxiredoxin-2	Mix	Akhtar et al., 2023		Akhtar, J., Jain, V., Kansal, R., Priya, R., Sakhuja, P., Goyal S. et al. (2023). Quantitative tissue proteome profile reveals neutrophil degranulation and remodeling of extracellular matrix proteins in early stage gallbladder cancer. Front. Oncol. 12:1046974. doi: 10.3389/fonc.2022.1046974
PRDX3	Thioredoxin-Dependent Peroxide Reductase, Mitochondrial Isoform A Precursor	Up	Akhtar et al., 2023		Akhtar, J., Jain, V., Kansal, R., Priya, R., Sakhuja, P., Goyal S. et al. (2023). Quantitative tissue proteome profile reveals neutrophil degranulation and remodeling of extracellular matrix proteins in early stage gallbladder cancer. Front. Oncol. 12:1046974. doi: 10.3389/fonc.2022.1046974
PRELP	Prolargin Precursor	Down	Akhtar et al., 2023		Akhtar, J., Jain, V., Kansal, R., Priya, R., Sakhuja, P., Goyal S. et al. (2023). Quantitative tissue proteome profile reveals neutrophil degranulation and remodeling of extracellular matrix proteins in early stage gallbladder cancer. Front. Oncol. 12:1046974. doi: 10.3389/fonc.2022.1046974
PRTN3	Myeloblastin Precursor	Up	Akhtar et al., 2023		Akhtar, J., Jain, V., Kansal, R., Priya, R., Sakhuja, P., Goyal S. et al. (2023). Quantitative tissue proteome profile reveals neutrophil degranulation and remodeling of extracellular matrix proteins in early stage gallbladder cancer. Front. Oncol. 12:1046974. doi: 10.3389/fonc.2022.1046974
PTGES3	Prostaglandin E Synthase 3 Isoform X1	Up	Akhtar et al., 2023		Akhtar, J., Jain, V., Kansal, R., Priya, R., Sakhuja, P., Goyal S. et al. (2023). Quantitative tissue proteome profile reveals neutrophil degranulation and remodeling of extracellular matrix proteins in early stage gallbladder cancer. Front. Oncol. 12:1046974. doi: 10.3389/fonc.2022.1046974
RPL14	60S Ribosomal Protein L14	Up	Akhtar et al., 2023		Akhtar, J., Jain, V., Kansal, R., Priya, R., Sakhuja, P., Goyal S. et al. (2023). Quantitative tissue proteome profile reveals neutrophil degranulation and remodeling of extracellular matrix proteins in early stage gallbladder cancer. Front. Oncol. 12:1046974. doi: 10.3389/fonc.2022.1046974
RPS28	40S Ribosomal Protein S28	Up	Akhtar et al., 2023		Akhtar, J., Jain, V., Kansal, R., Priya, R., Sakhuja, P., Goyal S. et al. (2023). Quantitative tissue proteome profile reveals neutrophil degranulation and remodeling of extracellular matrix proteins in early stage gallbladder cancer. Front. Oncol. 12:1046974. doi: 10.3389/fonc.2022.1046974
S100A8	Protein S100-A8 Isoform D	Up	Akhtar et al., 2023		Akhtar, J., Jain, V., Kansal, R., Priya, R., Sakhuja, P., Goyal S. et al. (2023). Quantitative tissue proteome profile reveals neutrophil degranulation and remodeling of extracellular matrix proteins in early stage gallbladder cancer. Front. Oncol. 12:1046974. doi: 10.3389/fonc.2022.1046974
S100A9	Protein S100-A9	Up	Akhtar et al., 2023		Akhtar, J., Jain, V., Kansal, R., Priya, R., Sakhuja, P., Goyal S. et al. (2023). Quantitative tissue proteome profile reveals neutrophil degranulation and remodeling of extracellular matrix proteins in early stage gallbladder cancer. Front. Oncol. 12:1046974. doi: 10.3389/fonc.2022.1046974
SERPINA1	Alpha-1-Antitrypsin Isoform X1	Down	Akhtar et al., 2023		Akhtar, J., Jain, V., Kansal, R., Priya, R., Sakhuja, P., Goyal S. et al. (2023). Quantitative tissue proteome profile reveals neutrophil degranulation and remodeling of extracellular matrix proteins in early stage gallbladder cancer. Front. Oncol. 12:1046974. doi: 10.3389/fonc.2022.1046974
SLC25A3	Phosphate Carrier Protein, Mitochondrial Isoform A Precursor	Up	Akhtar et al., 2023		Akhtar, J., Jain, V., Kansal, R., Priya, R., Sakhuja, P., Goyal S. et al. (2023). Quantitative tissue proteome profile reveals neutrophil degranulation and remodeling of extracellular matrix proteins in early stage gallbladder cancer. Front. Oncol. 12:1046974. doi: 10.3389/fonc.2022.1046974
SLC4A1	Band 3 Anion Transport Protein	Mix	Akhtar et al., 2023		Akhtar, J., Jain, V., Kansal, R., Priya, R., Sakhuja, P., Goyal S. et al. (2023). Quantitative tissue proteome profile reveals neutrophil degranulation and remodeling of extracellular matrix proteins in early stage gallbladder cancer. Front. Oncol. 12:1046974. doi: 10.3389/fonc.2022.1046974
SOD2	Superoxide Dismutase	Up	Akhtar et al., 2023		Akhtar, J., Jain, V., Kansal, R., Priya, R., Sakhuja, P., Goyal S. et al. (2023). Quantitative tissue proteome profile reveals neutrophil degranulation and remodeling of extracellular matrix proteins in early stage gallbladder cancer. Front. Oncol. 12:1046974. doi: 10.3389/fonc.2022.1046974
SSR1	Translocon-Associated Protein Subunit Alpha Isoform 1 Precursor	Up	Akhtar et al., 2023		Akhtar, J., Jain, V., Kansal, R., Priya, R., Sakhuja, P., Goyal S. et al. (2023). Quantitative tissue proteome profile reveals neutrophil degranulation and remodeling of extracellular matrix proteins in early stage gallbladder cancer. Front. Oncol. 12:1046974. doi: 10.3389/fonc.2022.1046974
SUB1	Activated Rna Polymerase Ii Transcriptional Coactivator P15 Isoform X1	Up	Akhtar et al., 2023		Akhtar, J., Jain, V., Kansal, R., Priya, R., Sakhuja, P., Goyal S. et al. (2023). Quantitative tissue proteome profile reveals neutrophil degranulation and remodeling of extracellular matrix proteins in early stage gallbladder cancer. Front. Oncol. 12:1046974. doi: 10.3389/fonc.2022.1046974
TAGLN	Transgelin	Down	Akhtar et al., 2023		Akhtar, J., Jain, V., Kansal, R., Priya, R., Sakhuja, P., Goyal S. et al. (2023). Quantitative tissue proteome profile reveals neutrophil degranulation and remodeling of extracellular matrix proteins in early stage gallbladder cancer. Front. Oncol. 12:1046974. doi: 10.3389/fonc.2022.1046974
TPM2	Tropomyosin Beta Chain Isoform Tpm2.1Sm/Cy	Down	Akhtar et al., 2023		Akhtar, J., Jain, V., Kansal, R., Priya, R., Sakhuja, P., Goyal S. et al. (2023). Quantitative tissue proteome profile reveals neutrophil degranulation and remodeling of extracellular matrix proteins in early stage gallbladder cancer. Front. Oncol. 12:1046974. doi: 10.3389/fonc.2022.1046974
TPSAB1	Tryptase Alpha/Beta-1 Precursor	Down	Akhtar et al., 2023		Akhtar, J., Jain, V., Kansal, R., Priya, R., Sakhuja, P., Goyal S. et al. (2023). Quantitative tissue proteome profile reveals neutrophil degranulation and remodeling of extracellular matrix proteins in early stage gallbladder cancer. Front. Oncol. 12:1046974. doi: 10.3389/fonc.2022.1046974
TST	Thiosulfate Sulfurtransferase	Up	Akhtar et al., 2023		Akhtar, J., Jain, V., Kansal, R., Priya, R., Sakhuja, P., Goyal S. et al. (2023). Quantitative tissue proteome profile reveals neutrophil degranulation and remodeling of extracellular matrix proteins in early stage gallbladder cancer. Front. Oncol. 12:1046974. doi: 10.3389/fonc.2022.1046974
TXN	Thioredoxin Isoform 1	Up	Akhtar et al., 2023		Akhtar, J., Jain, V., Kansal, R., Priya, R., Sakhuja, P., Goyal S. et al. (2023). Quantitative tissue proteome profile reveals neutrophil degranulation and remodeling of extracellular matrix proteins in early stage gallbladder cancer. Front. Oncol. 12:1046974. doi: 10.3389/fonc.2022.1046974
VCL	Vinculin Isoform Meta-Vcl	Down	Akhtar et al., 2023		Akhtar, J., Jain, V., Kansal, R., Priya, R., Sakhuja, P., Goyal S. et al. (2023). Quantitative tissue proteome profile reveals neutrophil degranulation and remodeling of extracellular matrix proteins in early stage gallbladder cancer. Front. Oncol. 12:1046974. doi: 10.3389/fonc.2022.1046974
VDAC1	Voltage-Dependent Anion-Selective Channel Protein 1 Isoform X1	Up	Akhtar et al., 2023		Akhtar, J., Jain, V., Kansal, R., Priya, R., Sakhuja, P., Goyal S. et al. (2023). Quantitative tissue proteome profile reveals neutrophil degranulation and remodeling of extracellular matrix proteins in early stage gallbladder cancer. Front. Oncol. 12:1046974. doi: 10.3389/fonc.2022.1046974
VIM	Vimentin Isoform X1	Down	Akhtar et al., 2023		Akhtar, J., Jain, V., Kansal, R., Priya, R., Sakhuja, P., Goyal S. et al. (2023). Quantitative tissue proteome profile reveals neutrophil degranulation and remodeling of extracellular matrix proteins in early stage gallbladder cancer. Front. Oncol. 12:1046974. doi: 10.3389/fonc.2022.1046974
FBLN1	Fibulin-1 Isoform D Precursor	Down	Akhtar et al., 2023		Akhtar, J., Jain, V., Kansal, R., Priya, R., Sakhuja, P., Goyal S. et al. (2023). Quantitative tissue proteome profile reveals neutrophil degranulation and remodeling of extracellular matrix proteins in early stage gallbladder cancer. Front. Oncol. 12:1046974. doi: 10.3389/fonc.2022.1046974
HLA-DRB1	Major Histocompatibility Complex, Class Ii, Dr Beta 1 Precursor	Up	Akhtar et al., 2023		Akhtar, J., Jain, V., Kansal, R., Priya, R., Sakhuja, P., Goyal S. et al. (2023). Quantitative tissue proteome profile reveals neutrophil degranulation and remodeling of extracellular matrix proteins in early stage gallbladder cancer. Front. Oncol. 12:1046974. doi: 10.3389/fonc.2022.1046974
TPM1	Tropomyosin Alpha-1 Chain Isoform Tpm1.4Sm	Down	Akhtar et al., 2023		Akhtar, J., Jain, V., Kansal, R., Priya, R., Sakhuja, P., Goyal S. et al. (2023). Quantitative tissue proteome profile reveals neutrophil degranulation and remodeling of extracellular matrix proteins in early stage gallbladder cancer. Front. Oncol. 12:1046974. doi: 10.3389/fonc.2022.1046974
ACTA2	Actin, Aortic Smooth Muscle	Down	Akhtar et al., 2023		Akhtar, J., Jain, V., Kansal, R., Priya, R., Sakhuja, P., Goyal S. et al. (2023). Quantitative tissue proteome profile reveals neutrophil degranulation and remodeling of extracellular matrix proteins in early stage gallbladder cancer. Front. Oncol. 12:1046974. doi: 10.3389/fonc.2022.1046974
CALR	Calreticulin Precursor	Up	Akhtar et al., 2023		Akhtar, J., Jain, V., Kansal, R., Priya, R., Sakhuja, P., Goyal S. et al. (2023). Quantitative tissue proteome profile reveals neutrophil degranulation and remodeling of extracellular matrix proteins in early stage gallbladder cancer. Front. Oncol. 12:1046974. doi: 10.3389/fonc.2022.1046974
S100A11	Protein S100-A11	Up	Akhtar et al., 2023		Akhtar, J., Jain, V., Kansal, R., Priya, R., Sakhuja, P., Goyal S. et al. (2023). Quantitative tissue proteome profile reveals neutrophil degranulation and remodeling of extracellular matrix proteins in early stage gallbladder cancer. Front. Oncol. 12:1046974. doi: 10.3389/fonc.2022.1046974
AKR1C3	Aldo-Keto Reductase Family 1 Member C3 Isoform 2	Down	Akhtar et al., 2023		Akhtar, J., Jain, V., Kansal, R., Priya, R., Sakhuja, P., Goyal S. et al. (2023). Quantitative tissue proteome profile reveals neutrophil degranulation and remodeling of extracellular matrix proteins in early stage gallbladder cancer. Front. Oncol. 12:1046974. doi: 10.3389/fonc.2022.1046974
ALDH1A1	Retinal Dehydrogenase 1	Down	Akhtar et al., 2023		Akhtar, J., Jain, V., Kansal, R., Priya, R., Sakhuja, P., Goyal S. et al. (2023). Quantitative tissue proteome profile reveals neutrophil degranulation and remodeling of extracellular matrix proteins in early stage gallbladder cancer. Front. Oncol. 12:1046974. doi: 10.3389/fonc.2022.1046974
ARF4	ADP-ribosylation factor 4	Up	Akhtar et al., 2023		Akhtar, J., Jain, V., Kansal, R., Priya, R., Sakhuja, P., Goyal S. et al. (2023). Quantitative tissue proteome profile reveals neutrophil degranulation and remodeling of extracellular matrix proteins in early stage gallbladder cancer. Front. Oncol. 12:1046974. doi: 10.3389/fonc.2022.1046974
ATP5MF-PTCD1	ATP5J2-PTCD1 fusion protein	Up	Akhtar et al., 2023		Akhtar, J., Jain, V., Kansal, R., Priya, R., Sakhuja, P., Goyal S. et al. (2023). Quantitative tissue proteome profile reveals neutrophil degranulation and remodeling of extracellular matrix proteins in early stage gallbladder cancer. Front. Oncol. 12:1046974. doi: 10.3389/fonc.2022.1046974
BPI	Bactericidal Permeability-Increasing Protein Precursor	Up	Akhtar et al., 2023		Akhtar, J., Jain, V., Kansal, R., Priya, R., Sakhuja, P., Goyal S. et al. (2023). Quantitative tissue proteome profile reveals neutrophil degranulation and remodeling of extracellular matrix proteins in early stage gallbladder cancer. Front. Oncol. 12:1046974. doi: 10.3389/fonc.2022.1046974
CD63	CD63 antigen isoform X1	Up	Akhtar et al., 2023		Akhtar, J., Jain, V., Kansal, R., Priya, R., Sakhuja, P., Goyal S. et al. (2023). Quantitative tissue proteome profile reveals neutrophil degranulation and remodeling of extracellular matrix proteins in early stage gallbladder cancer. Front. Oncol. 12:1046974. doi: 10.3389/fonc.2022.1046974
CYC1	Cytochrome C1, Heme Protein, Mitochondrial Isoform X1	Up	Akhtar et al., 2023		Akhtar, J., Jain, V., Kansal, R., Priya, R., Sakhuja, P., Goyal S. et al. (2023). Quantitative tissue proteome profile reveals neutrophil degranulation and remodeling of extracellular matrix proteins in early stage gallbladder cancer. Front. Oncol. 12:1046974. doi: 10.3389/fonc.2022.1046974
HIST2H2AB	Histone H2A Type 2-B	Down	Akhtar et al., 2023		Akhtar, J., Jain, V., Kansal, R., Priya, R., Sakhuja, P., Goyal S. et al. (2023). Quantitative tissue proteome profile reveals neutrophil degranulation and remodeling of extracellular matrix proteins in early stage gallbladder cancer. Front. Oncol. 12:1046974. doi: 10.3389/fonc.2022.1046974
LRPPRC	Leucine-Rich Ppr Motif-Containing Protein, Mitochondrial Precursor	Up	Akhtar et al., 2023		Akhtar, J., Jain, V., Kansal, R., Priya, R., Sakhuja, P., Goyal S. et al. (2023). Quantitative tissue proteome profile reveals neutrophil degranulation and remodeling of extracellular matrix proteins in early stage gallbladder cancer. Front. Oncol. 12:1046974. doi: 10.3389/fonc.2022.1046974
MMP9	Matrix Metalloproteinase-9 Preproprotein	Up	Akhtar et al., 2023		Akhtar, J., Jain, V., Kansal, R., Priya, R., Sakhuja, P., Goyal S. et al. (2023). Quantitative tissue proteome profile reveals neutrophil degranulation and remodeling of extracellular matrix proteins in early stage gallbladder cancer. Front. Oncol. 12:1046974. doi: 10.3389/fonc.2022.1046974
POSTN	Periostin Isoform 1 Precursor	Up	Akhtar et al., 2023		Akhtar, J., Jain, V., Kansal, R., Priya, R., Sakhuja, P., Goyal S. et al. (2023). Quantitative tissue proteome profile reveals neutrophil degranulation and remodeling of extracellular matrix proteins in early stage gallbladder cancer. Front. Oncol. 12:1046974. doi: 10.3389/fonc.2022.1046974
PRKCSH	Glucosidase 2 Subunit Beta Isoform 3 Precursor	Up	Akhtar et al., 2023		Akhtar, J., Jain, V., Kansal, R., Priya, R., Sakhuja, P., Goyal S. et al. (2023). Quantitative tissue proteome profile reveals neutrophil degranulation and remodeling of extracellular matrix proteins in early stage gallbladder cancer. Front. Oncol. 12:1046974. doi: 10.3389/fonc.2022.1046974
RPN2	Dolichyl-Diphosphooligosaccharide--Protein Glycosyltransferase Subunit 2 Isoform 4 Precursor	Up	Akhtar et al., 2023		Akhtar, J., Jain, V., Kansal, R., Priya, R., Sakhuja, P., Goyal S. et al. (2023). Quantitative tissue proteome profile reveals neutrophil degranulation and remodeling of extracellular matrix proteins in early stage gallbladder cancer. Front. Oncol. 12:1046974. doi: 10.3389/fonc.2022.1046974
AK2	Adenylate Kinase 2, Mitochondrial Isoform A	Up	Akhtar et al., 2023		Akhtar, J., Jain, V., Kansal, R., Priya, R., Sakhuja, P., Goyal S. et al. (2023). Quantitative tissue proteome profile reveals neutrophil degranulation and remodeling of extracellular matrix proteins in early stage gallbladder cancer. Front. Oncol. 12:1046974. doi: 10.3389/fonc.2022.1046974
ANXA5	Annexin A5	Down	Akhtar et al., 2023		Akhtar, J., Jain, V., Kansal, R., Priya, R., Sakhuja, P., Goyal S. et al. (2023). Quantitative tissue proteome profile reveals neutrophil degranulation and remodeling of extracellular matrix proteins in early stage gallbladder cancer. Front. Oncol. 12:1046974. doi: 10.3389/fonc.2022.1046974
C9	Complement Component C9 Preproprotein	Mix	Akhtar et al., 2023		Akhtar, J., Jain, V., Kansal, R., Priya, R., Sakhuja, P., Goyal S. et al. (2023). Quantitative tissue proteome profile reveals neutrophil degranulation and remodeling of extracellular matrix proteins in early stage gallbladder cancer. Front. Oncol. 12:1046974. doi: 10.3389/fonc.2022.1046974
CES1	Liver Carboxylesterase 1 Isoform A Precursor	Down	Akhtar et al., 2023		Akhtar, J., Jain, V., Kansal, R., Priya, R., Sakhuja, P., Goyal S. et al. (2023). Quantitative tissue proteome profile reveals neutrophil degranulation and remodeling of extracellular matrix proteins in early stage gallbladder cancer. Front. Oncol. 12:1046974. doi: 10.3389/fonc.2022.1046974
COL6A3	Collagen Alpha-3(Vi) Chain Isoform X3	Down	Akhtar et al., 2023		Akhtar, J., Jain, V., Kansal, R., Priya, R., Sakhuja, P., Goyal S. et al. (2023). Quantitative tissue proteome profile reveals neutrophil degranulation and remodeling of extracellular matrix proteins in early stage gallbladder cancer. Front. Oncol. 12:1046974. doi: 10.3389/fonc.2022.1046974
DIABLO	Diablo Homolog, Mitochondrial Isoform 1 Precursor	Up	Akhtar et al., 2023		Akhtar, J., Jain, V., Kansal, R., Priya, R., Sakhuja, P., Goyal S. et al. (2023). Quantitative tissue proteome profile reveals neutrophil degranulation and remodeling of extracellular matrix proteins in early stage gallbladder cancer. Front. Oncol. 12:1046974. doi: 10.3389/fonc.2022.1046974
EPPK1	Epiplakin Isoform X1	Up	Akhtar et al., 2023		Akhtar, J., Jain, V., Kansal, R., Priya, R., Sakhuja, P., Goyal S. et al. (2023). Quantitative tissue proteome profile reveals neutrophil degranulation and remodeling of extracellular matrix proteins in early stage gallbladder cancer. Front. Oncol. 12:1046974. doi: 10.3389/fonc.2022.1046974
EZR	Ezrin	Up	Akhtar et al., 2023		Akhtar, J., Jain, V., Kansal, R., Priya, R., Sakhuja, P., Goyal S. et al. (2023). Quantitative tissue proteome profile reveals neutrophil degranulation and remodeling of extracellular matrix proteins in early stage gallbladder cancer. Front. Oncol. 12:1046974. doi: 10.3389/fonc.2022.1046974
FGA	Fibrinogen Alpha Chain Isoform Alpha-E Preproprotein	Mix	Akhtar et al., 2023		Akhtar, J., Jain, V., Kansal, R., Priya, R., Sakhuja, P., Goyal S. et al. (2023). Quantitative tissue proteome profile reveals neutrophil degranulation and remodeling of extracellular matrix proteins in early stage gallbladder cancer. Front. Oncol. 12:1046974. doi: 10.3389/fonc.2022.1046974
FGB	Fibrinogen Beta Chain Isoform 1 Preproprotein	Mix	Akhtar et al., 2023		Akhtar, J., Jain, V., Kansal, R., Priya, R., Sakhuja, P., Goyal S. et al. (2023). Quantitative tissue proteome profile reveals neutrophil degranulation and remodeling of extracellular matrix proteins in early stage gallbladder cancer. Front. Oncol. 12:1046974. doi: 10.3389/fonc.2022.1046974
HLA-B	Major Histocompatibility Complex, Class I, B Precursor	Up	Akhtar et al., 2023		Akhtar, J., Jain, V., Kansal, R., Priya, R., Sakhuja, P., Goyal S. et al. (2023). Quantitative tissue proteome profile reveals neutrophil degranulation and remodeling of extracellular matrix proteins in early stage gallbladder cancer. Front. Oncol. 12:1046974. doi: 10.3389/fonc.2022.1046974
HNRNPA3	Heterogeneous Nuclear Ribonucleoprotein A3 Isoform A	Up	Akhtar et al., 2023		Akhtar, J., Jain, V., Kansal, R., Priya, R., Sakhuja, P., Goyal S. et al. (2023). Quantitative tissue proteome profile reveals neutrophil degranulation and remodeling of extracellular matrix proteins in early stage gallbladder cancer. Front. Oncol. 12:1046974. doi: 10.3389/fonc.2022.1046974
HNRNPF	Heterogeneous Nuclear Ribonucleoprotein F	Up	Akhtar et al., 2023		Akhtar, J., Jain, V., Kansal, R., Priya, R., Sakhuja, P., Goyal S. et al. (2023). Quantitative tissue proteome profile reveals neutrophil degranulation and remodeling of extracellular matrix proteins in early stage gallbladder cancer. Front. Oncol. 12:1046974. doi: 10.3389/fonc.2022.1046974
HNRNPK	Heterogeneous Nuclear Ribonucleoprotein K Isoform X1	Up	Akhtar et al., 2023		Akhtar, J., Jain, V., Kansal, R., Priya, R., Sakhuja, P., Goyal S. et al. (2023). Quantitative tissue proteome profile reveals neutrophil degranulation and remodeling of extracellular matrix proteins in early stage gallbladder cancer. Front. Oncol. 12:1046974. doi: 10.3389/fonc.2022.1046974
HSPB1	Heat Shock Protein Beta-1	Down	Akhtar et al., 2023		Akhtar, J., Jain, V., Kansal, R., Priya, R., Sakhuja, P., Goyal S. et al. (2023). Quantitative tissue proteome profile reveals neutrophil degranulation and remodeling of extracellular matrix proteins in early stage gallbladder cancer. Front. Oncol. 12:1046974. doi: 10.3389/fonc.2022.1046974
LAMP1	Lysosome-Associated Membrane Glycoprotein 1 Precursor	Up	Akhtar et al., 2023		Akhtar, J., Jain, V., Kansal, R., Priya, R., Sakhuja, P., Goyal S. et al. (2023). Quantitative tissue proteome profile reveals neutrophil degranulation and remodeling of extracellular matrix proteins in early stage gallbladder cancer. Front. Oncol. 12:1046974. doi: 10.3389/fonc.2022.1046974
LAMP2	Lysosome-Associated Membrane Glycoprotein 2 Isoform C Precursor	Up	Akhtar et al., 2023		Akhtar, J., Jain, V., Kansal, R., Priya, R., Sakhuja, P., Goyal S. et al. (2023). Quantitative tissue proteome profile reveals neutrophil degranulation and remodeling of extracellular matrix proteins in early stage gallbladder cancer. Front. Oncol. 12:1046974. doi: 10.3389/fonc.2022.1046974
MZB1	Marginal Zone B- And B1-Cell-Specific Protein Precursor	Up	Akhtar et al., 2023		Akhtar, J., Jain, V., Kansal, R., Priya, R., Sakhuja, P., Goyal S. et al. (2023). Quantitative tissue proteome profile reveals neutrophil degranulation and remodeling of extracellular matrix proteins in early stage gallbladder cancer. Front. Oncol. 12:1046974. doi: 10.3389/fonc.2022.1046974
NPM1	Nucleophosmin Isoform 1	Up	Akhtar et al., 2023		Akhtar, J., Jain, V., Kansal, R., Priya, R., Sakhuja, P., Goyal S. et al. (2023). Quantitative tissue proteome profile reveals neutrophil degranulation and remodeling of extracellular matrix proteins in early stage gallbladder cancer. Front. Oncol. 12:1046974. doi: 10.3389/fonc.2022.1046974
PRDX1	Peroxiredoxin-1	Up	Akhtar et al., 2023		Akhtar, J., Jain, V., Kansal, R., Priya, R., Sakhuja, P., Goyal S. et al. (2023). Quantitative tissue proteome profile reveals neutrophil degranulation and remodeling of extracellular matrix proteins in early stage gallbladder cancer. Front. Oncol. 12:1046974. doi: 10.3389/fonc.2022.1046974
PRDX5	Peroxiredoxin-5, Mitochondrial Isoform L Precursor	Up	Akhtar et al., 2023		Akhtar, J., Jain, V., Kansal, R., Priya, R., Sakhuja, P., Goyal S. et al. (2023). Quantitative tissue proteome profile reveals neutrophil degranulation and remodeling of extracellular matrix proteins in early stage gallbladder cancer. Front. Oncol. 12:1046974. doi: 10.3389/fonc.2022.1046974
PSAP	Prosaposin Isoform A Preproprotein	Up	Akhtar et al., 2023		Akhtar, J., Jain, V., Kansal, R., Priya, R., Sakhuja, P., Goyal S. et al. (2023). Quantitative tissue proteome profile reveals neutrophil degranulation and remodeling of extracellular matrix proteins in early stage gallbladder cancer. Front. Oncol. 12:1046974. doi: 10.3389/fonc.2022.1046974
RETN	Resistin Precursor	Up	Akhtar et al., 2023		Akhtar, J., Jain, V., Kansal, R., Priya, R., Sakhuja, P., Goyal S. et al. (2023). Quantitative tissue proteome profile reveals neutrophil degranulation and remodeling of extracellular matrix proteins in early stage gallbladder cancer. Front. Oncol. 12:1046974. doi: 10.3389/fonc.2022.1046974
SOD1	Superoxide Dismutase	Mix	Akhtar et al., 2023		Akhtar, J., Jain, V., Kansal, R., Priya, R., Sakhuja, P., Goyal S. et al. (2023). Quantitative tissue proteome profile reveals neutrophil degranulation and remodeling of extracellular matrix proteins in early stage gallbladder cancer. Front. Oncol. 12:1046974. doi: 10.3389/fonc.2022.1046974
TXNDC5	Thioredoxin Domain-Containing Protein 5 Isoform 1 Precursor	Up	Akhtar et al., 2023		Akhtar, J., Jain, V., Kansal, R., Priya, R., Sakhuja, P., Goyal S. et al. (2023). Quantitative tissue proteome profile reveals neutrophil degranulation and remodeling of extracellular matrix proteins in early stage gallbladder cancer. Front. Oncol. 12:1046974. doi: 10.3389/fonc.2022.1046974
AHCY	Adenosylhomocysteinase Isoform X2	Up	Akhtar et al., 2023		Akhtar, J., Jain, V., Kansal, R., Priya, R., Sakhuja, P., Goyal S. et al. (2023). Quantitative tissue proteome profile reveals neutrophil degranulation and remodeling of extracellular matrix proteins in early stage gallbladder cancer. Front. Oncol. 12:1046974. doi: 10.3389/fonc.2022.1046974
AHSG	Alpha-2-Hs-Glycoprotein Isoform 1 Preproprotein	Down	Akhtar et al., 2023		Akhtar, J., Jain, V., Kansal, R., Priya, R., Sakhuja, P., Goyal S. et al. (2023). Quantitative tissue proteome profile reveals neutrophil degranulation and remodeling of extracellular matrix proteins in early stage gallbladder cancer. Front. Oncol. 12:1046974. doi: 10.3389/fonc.2022.1046974
APOB	Apolipoprotein B-100 Precursor	Up	Akhtar et al., 2023		Akhtar, J., Jain, V., Kansal, R., Priya, R., Sakhuja, P., Goyal S. et al. (2023). Quantitative tissue proteome profile reveals neutrophil degranulation and remodeling of extracellular matrix proteins in early stage gallbladder cancer. Front. Oncol. 12:1046974. doi: 10.3389/fonc.2022.1046974
APOC1	Apolipoprotein C-I Precursor	Up	Akhtar et al., 2023		Akhtar, J., Jain, V., Kansal, R., Priya, R., Sakhuja, P., Goyal S. et al. (2023). Quantitative tissue proteome profile reveals neutrophil degranulation and remodeling of extracellular matrix proteins in early stage gallbladder cancer. Front. Oncol. 12:1046974. doi: 10.3389/fonc.2022.1046974
APOC3	Apolipoprotein C-Iii Precursor	Up	Akhtar et al., 2023		Akhtar, J., Jain, V., Kansal, R., Priya, R., Sakhuja, P., Goyal S. et al. (2023). Quantitative tissue proteome profile reveals neutrophil degranulation and remodeling of extracellular matrix proteins in early stage gallbladder cancer. Front. Oncol. 12:1046974. doi: 10.3389/fonc.2022.1046974
APOE	Apolipoprotein E Isoform A Precursor	Up	Akhtar et al., 2023		Akhtar, J., Jain, V., Kansal, R., Priya, R., Sakhuja, P., Goyal S. et al. (2023). Quantitative tissue proteome profile reveals neutrophil degranulation and remodeling of extracellular matrix proteins in early stage gallbladder cancer. Front. Oncol. 12:1046974. doi: 10.3389/fonc.2022.1046974
ARF1	ADP-ribosylation factor 1	Up	Akhtar et al., 2023		Akhtar, J., Jain, V., Kansal, R., Priya, R., Sakhuja, P., Goyal S. et al. (2023). Quantitative tissue proteome profile reveals neutrophil degranulation and remodeling of extracellular matrix proteins in early stage gallbladder cancer. Front. Oncol. 12:1046974. doi: 10.3389/fonc.2022.1046974
ARL6IP5	PRA1 family protein 3	Up	Akhtar et al., 2023		Akhtar, J., Jain, V., Kansal, R., Priya, R., Sakhuja, P., Goyal S. et al. (2023). Quantitative tissue proteome profile reveals neutrophil degranulation and remodeling of extracellular matrix proteins in early stage gallbladder cancer. Front. Oncol. 12:1046974. doi: 10.3389/fonc.2022.1046974
ATP5F1C	ATP synthase subunit gamma, mitochondrial isoform L (liver) precursor	Up	Akhtar et al., 2023		Akhtar, J., Jain, V., Kansal, R., Priya, R., Sakhuja, P., Goyal S. et al. (2023). Quantitative tissue proteome profile reveals neutrophil degranulation and remodeling of extracellular matrix proteins in early stage gallbladder cancer. Front. Oncol. 12:1046974. doi: 10.3389/fonc.2022.1046974
ATP6V1A	V-type proton ATPase catalytic subunit A	Up	Akhtar et al., 2023		Akhtar, J., Jain, V., Kansal, R., Priya, R., Sakhuja, P., Goyal S. et al. (2023). Quantitative tissue proteome profile reveals neutrophil degranulation and remodeling of extracellular matrix proteins in early stage gallbladder cancer. Front. Oncol. 12:1046974. doi: 10.3389/fonc.2022.1046974
BST1	ADP-ribosyl cyclase/cyclic ADP-ribose hydrolase 2 precursor	Up	Akhtar et al., 2023		Akhtar, J., Jain, V., Kansal, R., Priya, R., Sakhuja, P., Goyal S. et al. (2023). Quantitative tissue proteome profile reveals neutrophil degranulation and remodeling of extracellular matrix proteins in early stage gallbladder cancer. Front. Oncol. 12:1046974. doi: 10.3389/fonc.2022.1046974
C1QBP	Complement Component 1 Q Subcomponent-Binding Protein, Mitochondrial Precursor	Up	Akhtar et al., 2023		Akhtar, J., Jain, V., Kansal, R., Priya, R., Sakhuja, P., Goyal S. et al. (2023). Quantitative tissue proteome profile reveals neutrophil degranulation and remodeling of extracellular matrix proteins in early stage gallbladder cancer. Front. Oncol. 12:1046974. doi: 10.3389/fonc.2022.1046974
C6	Complement Component C6 Isoform X1	Up	Akhtar et al., 2023		Akhtar, J., Jain, V., Kansal, R., Priya, R., Sakhuja, P., Goyal S. et al. (2023). Quantitative tissue proteome profile reveals neutrophil degranulation and remodeling of extracellular matrix proteins in early stage gallbladder cancer. Front. Oncol. 12:1046974. doi: 10.3389/fonc.2022.1046974
CAPG	Macrophage-Capping Protein Isoform X1	Up	Akhtar et al., 2023		Akhtar, J., Jain, V., Kansal, R., Priya, R., Sakhuja, P., Goyal S. et al. (2023). Quantitative tissue proteome profile reveals neutrophil degranulation and remodeling of extracellular matrix proteins in early stage gallbladder cancer. Front. Oncol. 12:1046974. doi: 10.3389/fonc.2022.1046974
CEACAM8	Carcinoembryonic Antigen-Related Cell Adhesion Molecule 8 Isoform X1	Up	Akhtar et al., 2023		Akhtar, J., Jain, V., Kansal, R., Priya, R., Sakhuja, P., Goyal S. et al. (2023). Quantitative tissue proteome profile reveals neutrophil degranulation and remodeling of extracellular matrix proteins in early stage gallbladder cancer. Front. Oncol. 12:1046974. doi: 10.3389/fonc.2022.1046974
CFL1	Cofilin-1	Up	Akhtar et al., 2023		Akhtar, J., Jain, V., Kansal, R., Priya, R., Sakhuja, P., Goyal S. et al. (2023). Quantitative tissue proteome profile reveals neutrophil degranulation and remodeling of extracellular matrix proteins in early stage gallbladder cancer. Front. Oncol. 12:1046974. doi: 10.3389/fonc.2022.1046974
CLTC	Clathrin Heavy Chain 1 Isoform X1	Up	Akhtar et al., 2023		Akhtar, J., Jain, V., Kansal, R., Priya, R., Sakhuja, P., Goyal S. et al. (2023). Quantitative tissue proteome profile reveals neutrophil degranulation and remodeling of extracellular matrix proteins in early stage gallbladder cancer. Front. Oncol. 12:1046974. doi: 10.3389/fonc.2022.1046974
CLU	Clusterin Isoform X1	Mix	Akhtar et al., 2023		Akhtar, J., Jain, V., Kansal, R., Priya, R., Sakhuja, P., Goyal S. et al. (2023). Quantitative tissue proteome profile reveals neutrophil degranulation and remodeling of extracellular matrix proteins in early stage gallbladder cancer. Front. Oncol. 12:1046974. doi: 10.3389/fonc.2022.1046974
COL1A2	Collagen Alpha-2(I) Chain Precursor	Down	Akhtar et al., 2023		Akhtar, J., Jain, V., Kansal, R., Priya, R., Sakhuja, P., Goyal S. et al. (2023). Quantitative tissue proteome profile reveals neutrophil degranulation and remodeling of extracellular matrix proteins in early stage gallbladder cancer. Front. Oncol. 12:1046974. doi: 10.3389/fonc.2022.1046974
DMBT1	Deleted In Malignant Brain Tumors 1 Protein Isoform A Precursor	Up	Akhtar et al., 2023		Akhtar, J., Jain, V., Kansal, R., Priya, R., Sakhuja, P., Goyal S. et al. (2023). Quantitative tissue proteome profile reveals neutrophil degranulation and remodeling of extracellular matrix proteins in early stage gallbladder cancer. Front. Oncol. 12:1046974. doi: 10.3389/fonc.2022.1046974
EEF1A1	Elongation Factor 1-Alpha 1	Up	Akhtar et al., 2023		Akhtar, J., Jain, V., Kansal, R., Priya, R., Sakhuja, P., Goyal S. et al. (2023). Quantitative tissue proteome profile reveals neutrophil degranulation and remodeling of extracellular matrix proteins in early stage gallbladder cancer. Front. Oncol. 12:1046974. doi: 10.3389/fonc.2022.1046974
ENO1	Alpha-Enolase Isoform 1	Up	Akhtar et al., 2023		Akhtar, J., Jain, V., Kansal, R., Priya, R., Sakhuja, P., Goyal S. et al. (2023). Quantitative tissue proteome profile reveals neutrophil degranulation and remodeling of extracellular matrix proteins in early stage gallbladder cancer. Front. Oncol. 12:1046974. doi: 10.3389/fonc.2022.1046974
FABP5	Fatty Acid-Binding Protein 5	Up	Akhtar et al., 2023		Akhtar, J., Jain, V., Kansal, R., Priya, R., Sakhuja, P., Goyal S. et al. (2023). Quantitative tissue proteome profile reveals neutrophil degranulation and remodeling of extracellular matrix proteins in early stage gallbladder cancer. Front. Oncol. 12:1046974. doi: 10.3389/fonc.2022.1046974
H2AFY	Core Histone Macro-H2A.1 Isoform X1	Up	Akhtar et al., 2023		Akhtar, J., Jain, V., Kansal, R., Priya, R., Sakhuja, P., Goyal S. et al. (2023). Quantitative tissue proteome profile reveals neutrophil degranulation and remodeling of extracellular matrix proteins in early stage gallbladder cancer. Front. Oncol. 12:1046974. doi: 10.3389/fonc.2022.1046974
HSP90AA1	Heat Shock Protein Hsp 90-Alpha Isoform 1	Up	Akhtar et al., 2023		Akhtar, J., Jain, V., Kansal, R., Priya, R., Sakhuja, P., Goyal S. et al. (2023). Quantitative tissue proteome profile reveals neutrophil degranulation and remodeling of extracellular matrix proteins in early stage gallbladder cancer. Front. Oncol. 12:1046974. doi: 10.3389/fonc.2022.1046974
HSPA8	Heat Shock Cognate 71 Kda Protein Isoform X1	Up	Akhtar et al., 2023		Akhtar, J., Jain, V., Kansal, R., Priya, R., Sakhuja, P., Goyal S. et al. (2023). Quantitative tissue proteome profile reveals neutrophil degranulation and remodeling of extracellular matrix proteins in early stage gallbladder cancer. Front. Oncol. 12:1046974. doi: 10.3389/fonc.2022.1046974
IDH1	Isocitrate Dehydrogenase	Up	Akhtar et al., 2023		Akhtar, J., Jain, V., Kansal, R., Priya, R., Sakhuja, P., Goyal S. et al. (2023). Quantitative tissue proteome profile reveals neutrophil degranulation and remodeling of extracellular matrix proteins in early stage gallbladder cancer. Front. Oncol. 12:1046974. doi: 10.3389/fonc.2022.1046974
ITGAM	Integrin Alpha-M Isoform 1 Precursor	Up	Akhtar et al., 2023		Akhtar, J., Jain, V., Kansal, R., Priya, R., Sakhuja, P., Goyal S. et al. (2023). Quantitative tissue proteome profile reveals neutrophil degranulation and remodeling of extracellular matrix proteins in early stage gallbladder cancer. Front. Oncol. 12:1046974. doi: 10.3389/fonc.2022.1046974
ITGB2	Integrin Beta-2 Isoform 1 Precursor	Up	Akhtar et al., 2023		Akhtar, J., Jain, V., Kansal, R., Priya, R., Sakhuja, P., Goyal S. et al. (2023). Quantitative tissue proteome profile reveals neutrophil degranulation and remodeling of extracellular matrix proteins in early stage gallbladder cancer. Front. Oncol. 12:1046974. doi: 10.3389/fonc.2022.1046974
LBP	Lipopolysaccharide-Binding Protein Precursor	Mix	Akhtar et al., 2023		Akhtar, J., Jain, V., Kansal, R., Priya, R., Sakhuja, P., Goyal S. et al. (2023). Quantitative tissue proteome profile reveals neutrophil degranulation and remodeling of extracellular matrix proteins in early stage gallbladder cancer. Front. Oncol. 12:1046974. doi: 10.3389/fonc.2022.1046974
LDHA	L-lactate dehydrogenase A chain isoform 4	Up	Akhtar et al., 2023		Akhtar, J., Jain, V., Kansal, R., Priya, R., Sakhuja, P., Goyal S. et al. (2023). Quantitative tissue proteome profile reveals neutrophil degranulation and remodeling of extracellular matrix proteins in early stage gallbladder cancer. Front. Oncol. 12:1046974. doi: 10.3389/fonc.2022.1046974
LMAN2	Vesicular Integral-Membrane Protein Vip36 Precursor	Up	Akhtar et al., 2023		Akhtar, J., Jain, V., Kansal, R., Priya, R., Sakhuja, P., Goyal S. et al. (2023). Quantitative tissue proteome profile reveals neutrophil degranulation and remodeling of extracellular matrix proteins in early stage gallbladder cancer. Front. Oncol. 12:1046974. doi: 10.3389/fonc.2022.1046974
MOGS	Mannosyl-Oligosaccharide Glucosidase Isoform 1	Up	Akhtar et al., 2023		Akhtar, J., Jain, V., Kansal, R., Priya, R., Sakhuja, P., Goyal S. et al. (2023). Quantitative tissue proteome profile reveals neutrophil degranulation and remodeling of extracellular matrix proteins in early stage gallbladder cancer. Front. Oncol. 12:1046974. doi: 10.3389/fonc.2022.1046974
NUCB1	Nucleobindin-1 Precursor	Up	Akhtar et al., 2023		Akhtar, J., Jain, V., Kansal, R., Priya, R., Sakhuja, P., Goyal S. et al. (2023). Quantitative tissue proteome profile reveals neutrophil degranulation and remodeling of extracellular matrix proteins in early stage gallbladder cancer. Front. Oncol. 12:1046974. doi: 10.3389/fonc.2022.1046974
PFN1	Profilin-1	Mix	Akhtar et al., 2023		Akhtar, J., Jain, V., Kansal, R., Priya, R., Sakhuja, P., Goyal S. et al. (2023). Quantitative tissue proteome profile reveals neutrophil degranulation and remodeling of extracellular matrix proteins in early stage gallbladder cancer. Front. Oncol. 12:1046974. doi: 10.3389/fonc.2022.1046974
PGK1	Phosphoglycerate Kinase 1	Up	Akhtar et al., 2023		Akhtar, J., Jain, V., Kansal, R., Priya, R., Sakhuja, P., Goyal S. et al. (2023). Quantitative tissue proteome profile reveals neutrophil degranulation and remodeling of extracellular matrix proteins in early stage gallbladder cancer. Front. Oncol. 12:1046974. doi: 10.3389/fonc.2022.1046974
PGRMC1	Membrane-Associated Progesterone Receptor Component 1 Isoform 1	Up	Akhtar et al., 2023		Akhtar, J., Jain, V., Kansal, R., Priya, R., Sakhuja, P., Goyal S. et al. (2023). Quantitative tissue proteome profile reveals neutrophil degranulation and remodeling of extracellular matrix proteins in early stage gallbladder cancer. Front. Oncol. 12:1046974. doi: 10.3389/fonc.2022.1046974
PPIB	Peptidyl-Prolyl Cis-Trans Isomerase B Precursor	Up	Akhtar et al., 2023		Akhtar, J., Jain, V., Kansal, R., Priya, R., Sakhuja, P., Goyal S. et al. (2023). Quantitative tissue proteome profile reveals neutrophil degranulation and remodeling of extracellular matrix proteins in early stage gallbladder cancer. Front. Oncol. 12:1046974. doi: 10.3389/fonc.2022.1046974
PSMD2	26S Proteasome Non-Atpase Regulatory Subunit 2 Isoform 1	Up	Akhtar et al., 2023		Akhtar, J., Jain, V., Kansal, R., Priya, R., Sakhuja, P., Goyal S. et al. (2023). Quantitative tissue proteome profile reveals neutrophil degranulation and remodeling of extracellular matrix proteins in early stage gallbladder cancer. Front. Oncol. 12:1046974. doi: 10.3389/fonc.2022.1046974
RAB1B	Ras-Related Protein Rab-1B	Up	Akhtar et al., 2023		Akhtar, J., Jain, V., Kansal, R., Priya, R., Sakhuja, P., Goyal S. et al. (2023). Quantitative tissue proteome profile reveals neutrophil degranulation and remodeling of extracellular matrix proteins in early stage gallbladder cancer. Front. Oncol. 12:1046974. doi: 10.3389/fonc.2022.1046974
RALB	Ras-Related Protein Ral-B Isoform X1	Up	Akhtar et al., 2023		Akhtar, J., Jain, V., Kansal, R., Priya, R., Sakhuja, P., Goyal S. et al. (2023). Quantitative tissue proteome profile reveals neutrophil degranulation and remodeling of extracellular matrix proteins in early stage gallbladder cancer. Front. Oncol. 12:1046974. doi: 10.3389/fonc.2022.1046974
RNASE3	Eosinophil Cationic Protein Precursor	Up	Akhtar et al., 2023		Akhtar, J., Jain, V., Kansal, R., Priya, R., Sakhuja, P., Goyal S. et al. (2023). Quantitative tissue proteome profile reveals neutrophil degranulation and remodeling of extracellular matrix proteins in early stage gallbladder cancer. Front. Oncol. 12:1046974. doi: 10.3389/fonc.2022.1046974
RPL5	60S Ribosomal Protein L5	Up	Akhtar et al., 2023		Akhtar, J., Jain, V., Kansal, R., Priya, R., Sakhuja, P., Goyal S. et al. (2023). Quantitative tissue proteome profile reveals neutrophil degranulation and remodeling of extracellular matrix proteins in early stage gallbladder cancer. Front. Oncol. 12:1046974. doi: 10.3389/fonc.2022.1046974
RPS9	40S Ribosomal Protein S9 Isoform A	Up	Akhtar et al., 2023		Akhtar, J., Jain, V., Kansal, R., Priya, R., Sakhuja, P., Goyal S. et al. (2023). Quantitative tissue proteome profile reveals neutrophil degranulation and remodeling of extracellular matrix proteins in early stage gallbladder cancer. Front. Oncol. 12:1046974. doi: 10.3389/fonc.2022.1046974
S100A6	Protein S100-A6 Isoform X1	Up	Akhtar et al., 2023		Akhtar, J., Jain, V., Kansal, R., Priya, R., Sakhuja, P., Goyal S. et al. (2023). Quantitative tissue proteome profile reveals neutrophil degranulation and remodeling of extracellular matrix proteins in early stage gallbladder cancer. Front. Oncol. 12:1046974. doi: 10.3389/fonc.2022.1046974
SERPINA3	Alpha-1-Antichymotrypsin Precursor	Down	Akhtar et al., 2023		Akhtar, J., Jain, V., Kansal, R., Priya, R., Sakhuja, P., Goyal S. et al. (2023). Quantitative tissue proteome profile reveals neutrophil degranulation and remodeling of extracellular matrix proteins in early stage gallbladder cancer. Front. Oncol. 12:1046974. doi: 10.3389/fonc.2022.1046974
SET	Protein Set Isoform X1	Up	Akhtar et al., 2023		Akhtar, J., Jain, V., Kansal, R., Priya, R., Sakhuja, P., Goyal S. et al. (2023). Quantitative tissue proteome profile reveals neutrophil degranulation and remodeling of extracellular matrix proteins in early stage gallbladder cancer. Front. Oncol. 12:1046974. doi: 10.3389/fonc.2022.1046974
SPTB	Spectrin Beta Chain, Erythrocytic Isoform A	Up	Akhtar et al., 2023		Akhtar, J., Jain, V., Kansal, R., Priya, R., Sakhuja, P., Goyal S. et al. (2023). Quantitative tissue proteome profile reveals neutrophil degranulation and remodeling of extracellular matrix proteins in early stage gallbladder cancer. Front. Oncol. 12:1046974. doi: 10.3389/fonc.2022.1046974
STOM	Erythrocyte Band 7 Integral Membrane Protein Isoform A	Up	Akhtar et al., 2023		Akhtar, J., Jain, V., Kansal, R., Priya, R., Sakhuja, P., Goyal S. et al. (2023). Quantitative tissue proteome profile reveals neutrophil degranulation and remodeling of extracellular matrix proteins in early stage gallbladder cancer. Front. Oncol. 12:1046974. doi: 10.3389/fonc.2022.1046974
TAGLN2	Transgelin-2 Isoform A	Up	Akhtar et al., 2023		Akhtar, J., Jain, V., Kansal, R., Priya, R., Sakhuja, P., Goyal S. et al. (2023). Quantitative tissue proteome profile reveals neutrophil degranulation and remodeling of extracellular matrix proteins in early stage gallbladder cancer. Front. Oncol. 12:1046974. doi: 10.3389/fonc.2022.1046974
THY1	Thy-1 Membrane Glycoprotein Preproprotein	Up	Akhtar et al., 2023		Akhtar, J., Jain, V., Kansal, R., Priya, R., Sakhuja, P., Goyal S. et al. (2023). Quantitative tissue proteome profile reveals neutrophil degranulation and remodeling of extracellular matrix proteins in early stage gallbladder cancer. Front. Oncol. 12:1046974. doi: 10.3389/fonc.2022.1046974
TPM3	Tropomyosin Alpha-3 Chain Isoform 11	Up	Akhtar et al., 2023		Akhtar, J., Jain, V., Kansal, R., Priya, R., Sakhuja, P., Goyal S. et al. (2023). Quantitative tissue proteome profile reveals neutrophil degranulation and remodeling of extracellular matrix proteins in early stage gallbladder cancer. Front. Oncol. 12:1046974. doi: 10.3389/fonc.2022.1046974
TUBB	Tubulin Beta Chain Isoform B	Mix	Akhtar et al., 2023		Akhtar, J., Jain, V., Kansal, R., Priya, R., Sakhuja, P., Goyal S. et al. (2023). Quantitative tissue proteome profile reveals neutrophil degranulation and remodeling of extracellular matrix proteins in early stage gallbladder cancer. Front. Oncol. 12:1046974. doi: 10.3389/fonc.2022.1046974
TYMP	Thymidine Phosphorylase Isoform 1 Precursor	Up	Akhtar et al., 2023		Akhtar, J., Jain, V., Kansal, R., Priya, R., Sakhuja, P., Goyal S. et al. (2023). Quantitative tissue proteome profile reveals neutrophil degranulation and remodeling of extracellular matrix proteins in early stage gallbladder cancer. Front. Oncol. 12:1046974. doi: 10.3389/fonc.2022.1046974
VTN	Vitronectin Precursor	Up	Akhtar et al., 2023		Akhtar, J., Jain, V., Kansal, R., Priya, R., Sakhuja, P., Goyal S. et al. (2023). Quantitative tissue proteome profile reveals neutrophil degranulation and remodeling of extracellular matrix proteins in early stage gallbladder cancer. Front. Oncol. 12:1046974. doi: 10.3389/fonc.2022.1046974
YWHAE	14-3-3 Protein Epsilon	Up	Akhtar et al., 2023		Akhtar, J., Jain, V., Kansal, R., Priya, R., Sakhuja, P., Goyal S. et al. (2023). Quantitative tissue proteome profile reveals neutrophil degranulation and remodeling of extracellular matrix proteins in early stage gallbladder cancer. Front. Oncol. 12:1046974. doi: 10.3389/fonc.2022.1046974
YWHAZ	14-3-3 Protein Zeta/Delta Isoform X1	Up	Akhtar et al., 2023		Akhtar, J., Jain, V., Kansal, R., Priya, R., Sakhuja, P., Goyal S. et al. (2023). Quantitative tissue proteome profile reveals neutrophil degranulation and remodeling of extracellular matrix proteins in early stage gallbladder cancer. Front. Oncol. 12:1046974. doi: 10.3389/fonc.2022.1046974
ACTC1	Actin, Alpha Cardiac Muscle 1 Precursor	Down	Akhtar et al., 2023		Akhtar, J., Jain, V., Kansal, R., Priya, R., Sakhuja, P., Goyal S. et al. (2023). Quantitative tissue proteome profile reveals neutrophil degranulation and remodeling of extracellular matrix proteins in early stage gallbladder cancer. Front. Oncol. 12:1046974. doi: 10.3389/fonc.2022.1046974
ADH1C	Alcohol Dehydrogenase 1C	Down	Akhtar et al., 2023		Akhtar, J., Jain, V., Kansal, R., Priya, R., Sakhuja, P., Goyal S. et al. (2023). Quantitative tissue proteome profile reveals neutrophil degranulation and remodeling of extracellular matrix proteins in early stage gallbladder cancer. Front. Oncol. 12:1046974. doi: 10.3389/fonc.2022.1046974
AKR1B10	Aldo-Keto Reductase Family 1 Member B10	Down	Akhtar et al., 2023		Akhtar, J., Jain, V., Kansal, R., Priya, R., Sakhuja, P., Goyal S. et al. (2023). Quantitative tissue proteome profile reveals neutrophil degranulation and remodeling of extracellular matrix proteins in early stage gallbladder cancer. Front. Oncol. 12:1046974. doi: 10.3389/fonc.2022.1046974
CAVIN2	Caveolae-Associated Protein 2	Down	Akhtar et al., 2023		Akhtar, J., Jain, V., Kansal, R., Priya, R., Sakhuja, P., Goyal S. et al. (2023). Quantitative tissue proteome profile reveals neutrophil degranulation and remodeling of extracellular matrix proteins in early stage gallbladder cancer. Front. Oncol. 12:1046974. doi: 10.3389/fonc.2022.1046974
SPON1	Spondin-1 Precursor	Down	Akhtar et al., 2023		Akhtar, J., Jain, V., Kansal, R., Priya, R., Sakhuja, P., Goyal S. et al. (2023). Quantitative tissue proteome profile reveals neutrophil degranulation and remodeling of extracellular matrix proteins in early stage gallbladder cancer. Front. Oncol. 12:1046974. doi: 10.3389/fonc.2022.1046974
ADH1B	Alcohol Dehydrogenase 1B Isoform 1	Down	Akhtar et al., 2023		Akhtar, J., Jain, V., Kansal, R., Priya, R., Sakhuja, P., Goyal S. et al. (2023). Quantitative tissue proteome profile reveals neutrophil degranulation and remodeling of extracellular matrix proteins in early stage gallbladder cancer. Front. Oncol. 12:1046974. doi: 10.3389/fonc.2022.1046974
ANXA13	Annexin A13 Isoform B	Down	Akhtar et al., 2023		Akhtar, J., Jain, V., Kansal, R., Priya, R., Sakhuja, P., Goyal S. et al. (2023). Quantitative tissue proteome profile reveals neutrophil degranulation and remodeling of extracellular matrix proteins in early stage gallbladder cancer. Front. Oncol. 12:1046974. doi: 10.3389/fonc.2022.1046974
APCS	Serum Amyloid P-Component Precursor	Down	Akhtar et al., 2023		Akhtar, J., Jain, V., Kansal, R., Priya, R., Sakhuja, P., Goyal S. et al. (2023). Quantitative tissue proteome profile reveals neutrophil degranulation and remodeling of extracellular matrix proteins in early stage gallbladder cancer. Front. Oncol. 12:1046974. doi: 10.3389/fonc.2022.1046974
CAV1	Caveolin-1 Isoform Alpha	Down	Akhtar et al., 2023		Akhtar, J., Jain, V., Kansal, R., Priya, R., Sakhuja, P., Goyal S. et al. (2023). Quantitative tissue proteome profile reveals neutrophil degranulation and remodeling of extracellular matrix proteins in early stage gallbladder cancer. Front. Oncol. 12:1046974. doi: 10.3389/fonc.2022.1046974
CEACAM5	Carcinoembryonic Antigen-Related Cell Adhesion Molecule 5 Isoform 1 Preproprotein	Up	Akhtar et al., 2023		Akhtar, J., Jain, V., Kansal, R., Priya, R., Sakhuja, P., Goyal S. et al. (2023). Quantitative tissue proteome profile reveals neutrophil degranulation and remodeling of extracellular matrix proteins in early stage gallbladder cancer. Front. Oncol. 12:1046974. doi: 10.3389/fonc.2022.1046974
CNN1	Calponin-1 Isoform X1	Down	Akhtar et al., 2023		Akhtar, J., Jain, V., Kansal, R., Priya, R., Sakhuja, P., Goyal S. et al. (2023). Quantitative tissue proteome profile reveals neutrophil degranulation and remodeling of extracellular matrix proteins in early stage gallbladder cancer. Front. Oncol. 12:1046974. doi: 10.3389/fonc.2022.1046974
EHD2	EH domain-containing protein 2	Down	Akhtar et al., 2023		Akhtar, J., Jain, V., Kansal, R., Priya, R., Sakhuja, P., Goyal S. et al. (2023). Quantitative tissue proteome profile reveals neutrophil degranulation and remodeling of extracellular matrix proteins in early stage gallbladder cancer. Front. Oncol. 12:1046974. doi: 10.3389/fonc.2022.1046974
EPX	Eosinophil Peroxidase Preproprotein	Up	Akhtar et al., 2023		Akhtar, J., Jain, V., Kansal, R., Priya, R., Sakhuja, P., Goyal S. et al. (2023). Quantitative tissue proteome profile reveals neutrophil degranulation and remodeling of extracellular matrix proteins in early stage gallbladder cancer. Front. Oncol. 12:1046974. doi: 10.3389/fonc.2022.1046974
FHL1	Four And A Half Lim Domains Protein 1 Isoform X1	Down	Akhtar et al., 2023		Akhtar, J., Jain, V., Kansal, R., Priya, R., Sakhuja, P., Goyal S. et al. (2023). Quantitative tissue proteome profile reveals neutrophil degranulation and remodeling of extracellular matrix proteins in early stage gallbladder cancer. Front. Oncol. 12:1046974. doi: 10.3389/fonc.2022.1046974
GSTA1	Glutathione S-Transferase A1 Isoform 1	Down	Akhtar et al., 2023		Akhtar, J., Jain, V., Kansal, R., Priya, R., Sakhuja, P., Goyal S. et al. (2023). Quantitative tissue proteome profile reveals neutrophil degranulation and remodeling of extracellular matrix proteins in early stage gallbladder cancer. Front. Oncol. 12:1046974. doi: 10.3389/fonc.2022.1046974
HIST1H2BO	Histone H2B Type 1-O	Mix	Akhtar et al., 2023		Akhtar, J., Jain, V., Kansal, R., Priya, R., Sakhuja, P., Goyal S. et al. (2023). Quantitative tissue proteome profile reveals neutrophil degranulation and remodeling of extracellular matrix proteins in early stage gallbladder cancer. Front. Oncol. 12:1046974. doi: 10.3389/fonc.2022.1046974
IDH2	Isocitrate Dehydrogenase	Up	Akhtar et al., 2023		Akhtar, J., Jain, V., Kansal, R., Priya, R., Sakhuja, P., Goyal S. et al. (2023). Quantitative tissue proteome profile reveals neutrophil degranulation and remodeling of extracellular matrix proteins in early stage gallbladder cancer. Front. Oncol. 12:1046974. doi: 10.3389/fonc.2022.1046974
OGN	Mimecan Isoform 1	Down	Akhtar et al., 2023		Akhtar, J., Jain, V., Kansal, R., Priya, R., Sakhuja, P., Goyal S. et al. (2023). Quantitative tissue proteome profile reveals neutrophil degranulation and remodeling of extracellular matrix proteins in early stage gallbladder cancer. Front. Oncol. 12:1046974. doi: 10.3389/fonc.2022.1046974
OLFML3	Olfactomedin-Like Protein 3 Isoform 1 Precursor	Down	Akhtar et al., 2023		Akhtar, J., Jain, V., Kansal, R., Priya, R., Sakhuja, P., Goyal S. et al. (2023). Quantitative tissue proteome profile reveals neutrophil degranulation and remodeling of extracellular matrix proteins in early stage gallbladder cancer. Front. Oncol. 12:1046974. doi: 10.3389/fonc.2022.1046974
PDLIM7	PDZ and LIM domain protein 7 isoform 1	Down	Akhtar et al., 2023		Akhtar, J., Jain, V., Kansal, R., Priya, R., Sakhuja, P., Goyal S. et al. (2023). Quantitative tissue proteome profile reveals neutrophil degranulation and remodeling of extracellular matrix proteins in early stage gallbladder cancer. Front. Oncol. 12:1046974. doi: 10.3389/fonc.2022.1046974
PGM5	Phosphoglucomutase-Like Protein 5	Down	Akhtar et al., 2023		Akhtar, J., Jain, V., Kansal, R., Priya, R., Sakhuja, P., Goyal S. et al. (2023). Quantitative tissue proteome profile reveals neutrophil degranulation and remodeling of extracellular matrix proteins in early stage gallbladder cancer. Front. Oncol. 12:1046974. doi: 10.3389/fonc.2022.1046974
RBP1	Retinol-Binding Protein 1 Isoform A	Down	Akhtar et al., 2023		Akhtar, J., Jain, V., Kansal, R., Priya, R., Sakhuja, P., Goyal S. et al. (2023). Quantitative tissue proteome profile reveals neutrophil degranulation and remodeling of extracellular matrix proteins in early stage gallbladder cancer. Front. Oncol. 12:1046974. doi: 10.3389/fonc.2022.1046974
S100P	Protein S100-P	Up	Akhtar et al., 2023		Akhtar, J., Jain, V., Kansal, R., Priya, R., Sakhuja, P., Goyal S. et al. (2023). Quantitative tissue proteome profile reveals neutrophil degranulation and remodeling of extracellular matrix proteins in early stage gallbladder cancer. Front. Oncol. 12:1046974. doi: 10.3389/fonc.2022.1046974
SORBS1	Sorbin And Sh3 Domain-Containing Protein 1 Isoform X1	Down	Akhtar et al., 2023		Akhtar, J., Jain, V., Kansal, R., Priya, R., Sakhuja, P., Goyal S. et al. (2023). Quantitative tissue proteome profile reveals neutrophil degranulation and remodeling of extracellular matrix proteins in early stage gallbladder cancer. Front. Oncol. 12:1046974. doi: 10.3389/fonc.2022.1046974
SSR4	Translocon-Associated Protein Subunit Delta Isoform 1 Precursor	Up	Akhtar et al., 2023		Akhtar, J., Jain, V., Kansal, R., Priya, R., Sakhuja, P., Goyal S. et al. (2023). Quantitative tissue proteome profile reveals neutrophil degranulation and remodeling of extracellular matrix proteins in early stage gallbladder cancer. Front. Oncol. 12:1046974. doi: 10.3389/fonc.2022.1046974
SYNM	Synemin Isoform A	Down	Akhtar et al., 2023		Akhtar, J., Jain, V., Kansal, R., Priya, R., Sakhuja, P., Goyal S. et al. (2023). Quantitative tissue proteome profile reveals neutrophil degranulation and remodeling of extracellular matrix proteins in early stage gallbladder cancer. Front. Oncol. 12:1046974. doi: 10.3389/fonc.2022.1046974
TOMM22	Mitochondrial Import Receptor Subunit Tom22 Homolog	Up	Akhtar et al., 2023		Akhtar, J., Jain, V., Kansal, R., Priya, R., Sakhuja, P., Goyal S. et al. (2023). Quantitative tissue proteome profile reveals neutrophil degranulation and remodeling of extracellular matrix proteins in early stage gallbladder cancer. Front. Oncol. 12:1046974. doi: 10.3389/fonc.2022.1046974
TSPAN8	Tetraspanin-8 Isoform X1	Up	Akhtar et al., 2023		Akhtar, J., Jain, V., Kansal, R., Priya, R., Sakhuja, P., Goyal S. et al. (2023). Quantitative tissue proteome profile reveals neutrophil degranulation and remodeling of extracellular matrix proteins in early stage gallbladder cancer. Front. Oncol. 12:1046974. doi: 10.3389/fonc.2022.1046974
ACADM	Medium-Chain Specific Acyl-Coa Dehydrogenase, Mitochondrial Isoform D Precursor	Up	Akhtar et al., 2023		Akhtar, J., Jain, V., Kansal, R., Priya, R., Sakhuja, P., Goyal S. et al. (2023). Quantitative tissue proteome profile reveals neutrophil degranulation and remodeling of extracellular matrix proteins in early stage gallbladder cancer. Front. Oncol. 12:1046974. doi: 10.3389/fonc.2022.1046974
ACADS	Short-Chain Specific Acyl-Coa Dehydrogenase, Mitochondrial Isoform 1 Precursor	Up	Akhtar et al., 2023		Akhtar, J., Jain, V., Kansal, R., Priya, R., Sakhuja, P., Goyal S. et al. (2023). Quantitative tissue proteome profile reveals neutrophil degranulation and remodeling of extracellular matrix proteins in early stage gallbladder cancer. Front. Oncol. 12:1046974. doi: 10.3389/fonc.2022.1046974
ACTN1	Alpha-Actinin-1 Isoform X4	Down	Akhtar et al., 2023		Akhtar, J., Jain, V., Kansal, R., Priya, R., Sakhuja, P., Goyal S. et al. (2023). Quantitative tissue proteome profile reveals neutrophil degranulation and remodeling of extracellular matrix proteins in early stage gallbladder cancer. Front. Oncol. 12:1046974. doi: 10.3389/fonc.2022.1046974
AFG3L2	AFG3-like protein 2	Up	Akhtar et al., 2023		Akhtar, J., Jain, V., Kansal, R., Priya, R., Sakhuja, P., Goyal S. et al. (2023). Quantitative tissue proteome profile reveals neutrophil degranulation and remodeling of extracellular matrix proteins in early stage gallbladder cancer. Front. Oncol. 12:1046974. doi: 10.3389/fonc.2022.1046974
ALDH2	Aldehyde Dehydrogenase, Mitochondrial Isoform 1 Precursor	Up	Akhtar et al., 2023		Akhtar, J., Jain, V., Kansal, R., Priya, R., Sakhuja, P., Goyal S. et al. (2023). Quantitative tissue proteome profile reveals neutrophil degranulation and remodeling of extracellular matrix proteins in early stage gallbladder cancer. Front. Oncol. 12:1046974. doi: 10.3389/fonc.2022.1046974
ARL6IP1	ADP-ribosylation factor-like protein 6-interacting protein 1 isoform 1	Up	Akhtar et al., 2023		Akhtar, J., Jain, V., Kansal, R., Priya, R., Sakhuja, P., Goyal S. et al. (2023). Quantitative tissue proteome profile reveals neutrophil degranulation and remodeling of extracellular matrix proteins in early stage gallbladder cancer. Front. Oncol. 12:1046974. doi: 10.3389/fonc.2022.1046974
ASPH	Aspartyl/Asparaginyl Beta-Hydroxylase Isoform X1	Up	Akhtar et al., 2023		Akhtar, J., Jain, V., Kansal, R., Priya, R., Sakhuja, P., Goyal S. et al. (2023). Quantitative tissue proteome profile reveals neutrophil degranulation and remodeling of extracellular matrix proteins in early stage gallbladder cancer. Front. Oncol. 12:1046974. doi: 10.3389/fonc.2022.1046974
ATP1A1	Sodium/Potassium-Transporting Atpase Subunit Alpha-1 Isoform A	Up	Akhtar et al., 2023		Akhtar, J., Jain, V., Kansal, R., Priya, R., Sakhuja, P., Goyal S. et al. (2023). Quantitative tissue proteome profile reveals neutrophil degranulation and remodeling of extracellular matrix proteins in early stage gallbladder cancer. Front. Oncol. 12:1046974. doi: 10.3389/fonc.2022.1046974
ATP1B1	Sodium/Potassium-Transporting Atpase Subunit Beta-1	Up	Akhtar et al., 2023		Akhtar, J., Jain, V., Kansal, R., Priya, R., Sakhuja, P., Goyal S. et al. (2023). Quantitative tissue proteome profile reveals neutrophil degranulation and remodeling of extracellular matrix proteins in early stage gallbladder cancer. Front. Oncol. 12:1046974. doi: 10.3389/fonc.2022.1046974
ATP1B3	Sodium/Potassium-Transporting Atpase Subunit Beta-3	Up	Akhtar et al., 2023		Akhtar, J., Jain, V., Kansal, R., Priya, R., Sakhuja, P., Goyal S. et al. (2023). Quantitative tissue proteome profile reveals neutrophil degranulation and remodeling of extracellular matrix proteins in early stage gallbladder cancer. Front. Oncol. 12:1046974. doi: 10.3389/fonc.2022.1046974
ATP5ME	ATP synthase subunit e, mitochondrial	Up	Akhtar et al., 2023		Akhtar, J., Jain, V., Kansal, R., Priya, R., Sakhuja, P., Goyal S. et al. (2023). Quantitative tissue proteome profile reveals neutrophil degranulation and remodeling of extracellular matrix proteins in early stage gallbladder cancer. Front. Oncol. 12:1046974. doi: 10.3389/fonc.2022.1046974
ATP5PB	ATP synthase F(0) complex subunit B1, mitochondrial precursor	Up	Akhtar et al., 2023		Akhtar, J., Jain, V., Kansal, R., Priya, R., Sakhuja, P., Goyal S. et al. (2023). Quantitative tissue proteome profile reveals neutrophil degranulation and remodeling of extracellular matrix proteins in early stage gallbladder cancer. Front. Oncol. 12:1046974. doi: 10.3389/fonc.2022.1046974
ATP5PD	ATP synthase subunit d, mitochondrial isoform a	Up	Akhtar et al., 2023		Akhtar, J., Jain, V., Kansal, R., Priya, R., Sakhuja, P., Goyal S. et al. (2023). Quantitative tissue proteome profile reveals neutrophil degranulation and remodeling of extracellular matrix proteins in early stage gallbladder cancer. Front. Oncol. 12:1046974. doi: 10.3389/fonc.2022.1046974
AZGP1	Zinc-Alpha-2-Glycoprotein Precursor	Down	Akhtar et al., 2023		Akhtar, J., Jain, V., Kansal, R., Priya, R., Sakhuja, P., Goyal S. et al. (2023). Quantitative tissue proteome profile reveals neutrophil degranulation and remodeling of extracellular matrix proteins in early stage gallbladder cancer. Front. Oncol. 12:1046974. doi: 10.3389/fonc.2022.1046974
AZU1	Azurocidin Preproprotein	Up	Akhtar et al., 2023		Akhtar, J., Jain, V., Kansal, R., Priya, R., Sakhuja, P., Goyal S. et al. (2023). Quantitative tissue proteome profile reveals neutrophil degranulation and remodeling of extracellular matrix proteins in early stage gallbladder cancer. Front. Oncol. 12:1046974. doi: 10.3389/fonc.2022.1046974
B2M	Beta-2-Microglobulin Isoform X1	Up	Akhtar et al., 2023		Akhtar, J., Jain, V., Kansal, R., Priya, R., Sakhuja, P., Goyal S. et al. (2023). Quantitative tissue proteome profile reveals neutrophil degranulation and remodeling of extracellular matrix proteins in early stage gallbladder cancer. Front. Oncol. 12:1046974. doi: 10.3389/fonc.2022.1046974
BANF1	Barrier-To-Autointegration Factor Isoform X1	Up	Akhtar et al., 2023		Akhtar, J., Jain, V., Kansal, R., Priya, R., Sakhuja, P., Goyal S. et al. (2023). Quantitative tissue proteome profile reveals neutrophil degranulation and remodeling of extracellular matrix proteins in early stage gallbladder cancer. Front. Oncol. 12:1046974. doi: 10.3389/fonc.2022.1046974
BCAP31	B-Cell Receptor-Associated Protein 31 Isoform A	Up	Akhtar et al., 2023		Akhtar, J., Jain, V., Kansal, R., Priya, R., Sakhuja, P., Goyal S. et al. (2023). Quantitative tissue proteome profile reveals neutrophil degranulation and remodeling of extracellular matrix proteins in early stage gallbladder cancer. Front. Oncol. 12:1046974. doi: 10.3389/fonc.2022.1046974
BLVRB	Flavin Reductase (Nadph)	Up	Akhtar et al., 2023		Akhtar, J., Jain, V., Kansal, R., Priya, R., Sakhuja, P., Goyal S. et al. (2023). Quantitative tissue proteome profile reveals neutrophil degranulation and remodeling of extracellular matrix proteins in early stage gallbladder cancer. Front. Oncol. 12:1046974. doi: 10.3389/fonc.2022.1046974
C1QC	Complement C1Q Subcomponent Subunit C Isoform 1 Precursor	Up	Akhtar et al., 2023		Akhtar, J., Jain, V., Kansal, R., Priya, R., Sakhuja, P., Goyal S. et al. (2023). Quantitative tissue proteome profile reveals neutrophil degranulation and remodeling of extracellular matrix proteins in early stage gallbladder cancer. Front. Oncol. 12:1046974. doi: 10.3389/fonc.2022.1046974
C3	Complement C3 Preproprotein	Down	Akhtar et al., 2023		Akhtar, J., Jain, V., Kansal, R., Priya, R., Sakhuja, P., Goyal S. et al. (2023). Quantitative tissue proteome profile reveals neutrophil degranulation and remodeling of extracellular matrix proteins in early stage gallbladder cancer. Front. Oncol. 12:1046974. doi: 10.3389/fonc.2022.1046974
CCT7	T-Complex Protein 1 Subunit Eta Isoform A	Up	Akhtar et al., 2023		Akhtar, J., Jain, V., Kansal, R., Priya, R., Sakhuja, P., Goyal S. et al. (2023). Quantitative tissue proteome profile reveals neutrophil degranulation and remodeling of extracellular matrix proteins in early stage gallbladder cancer. Front. Oncol. 12:1046974. doi: 10.3389/fonc.2022.1046974
CD9	CD9 antigen isoform 1	Up	Akhtar et al., 2023		Akhtar, J., Jain, V., Kansal, R., Priya, R., Sakhuja, P., Goyal S. et al. (2023). Quantitative tissue proteome profile reveals neutrophil degranulation and remodeling of extracellular matrix proteins in early stage gallbladder cancer. Front. Oncol. 12:1046974. doi: 10.3389/fonc.2022.1046974
CLTA	Clathrin Light Chain A Isoform A	Up	Akhtar et al., 2023		Akhtar, J., Jain, V., Kansal, R., Priya, R., Sakhuja, P., Goyal S. et al. (2023). Quantitative tissue proteome profile reveals neutrophil degranulation and remodeling of extracellular matrix proteins in early stage gallbladder cancer. Front. Oncol. 12:1046974. doi: 10.3389/fonc.2022.1046974
CMPK1	UMP-CMP kinase isoform c	Up	Akhtar et al., 2023		Akhtar, J., Jain, V., Kansal, R., Priya, R., Sakhuja, P., Goyal S. et al. (2023). Quantitative tissue proteome profile reveals neutrophil degranulation and remodeling of extracellular matrix proteins in early stage gallbladder cancer. Front. Oncol. 12:1046974. doi: 10.3389/fonc.2022.1046974
COX6B1	Cytochrome C Oxidase Subunit 6B1	Up	Akhtar et al., 2023		Akhtar, J., Jain, V., Kansal, R., Priya, R., Sakhuja, P., Goyal S. et al. (2023). Quantitative tissue proteome profile reveals neutrophil degranulation and remodeling of extracellular matrix proteins in early stage gallbladder cancer. Front. Oncol. 12:1046974. doi: 10.3389/fonc.2022.1046974
COX7A2	Cytochrome C Oxidase Subunit 7A2, Mitochondrial Isoform X1	Up	Akhtar et al., 2023		Akhtar, J., Jain, V., Kansal, R., Priya, R., Sakhuja, P., Goyal S. et al. (2023). Quantitative tissue proteome profile reveals neutrophil degranulation and remodeling of extracellular matrix proteins in early stage gallbladder cancer. Front. Oncol. 12:1046974. doi: 10.3389/fonc.2022.1046974
CP	Ceruloplasmin Isoform X1	Mix	Akhtar et al., 2023		Akhtar, J., Jain, V., Kansal, R., Priya, R., Sakhuja, P., Goyal S. et al. (2023). Quantitative tissue proteome profile reveals neutrophil degranulation and remodeling of extracellular matrix proteins in early stage gallbladder cancer. Front. Oncol. 12:1046974. doi: 10.3389/fonc.2022.1046974
CPNE1	Copine-1 Isoform B	Up	Akhtar et al., 2023		Akhtar, J., Jain, V., Kansal, R., Priya, R., Sakhuja, P., Goyal S. et al. (2023). Quantitative tissue proteome profile reveals neutrophil degranulation and remodeling of extracellular matrix proteins in early stage gallbladder cancer. Front. Oncol. 12:1046974. doi: 10.3389/fonc.2022.1046974
CPS1	Carbamoyl-Phosphate Synthase	Up	Akhtar et al., 2023		Akhtar, J., Jain, V., Kansal, R., Priya, R., Sakhuja, P., Goyal S. et al. (2023). Quantitative tissue proteome profile reveals neutrophil degranulation and remodeling of extracellular matrix proteins in early stage gallbladder cancer. Front. Oncol. 12:1046974. doi: 10.3389/fonc.2022.1046974
CS	Citrate Synthase, Mitochondrial Precursor	Up	Akhtar et al., 2023		Akhtar, J., Jain, V., Kansal, R., Priya, R., Sakhuja, P., Goyal S. et al. (2023). Quantitative tissue proteome profile reveals neutrophil degranulation and remodeling of extracellular matrix proteins in early stage gallbladder cancer. Front. Oncol. 12:1046974. doi: 10.3389/fonc.2022.1046974
CSE1L	Exportin-2 Isoform 1	Up	Akhtar et al., 2023		Akhtar, J., Jain, V., Kansal, R., Priya, R., Sakhuja, P., Goyal S. et al. (2023). Quantitative tissue proteome profile reveals neutrophil degranulation and remodeling of extracellular matrix proteins in early stage gallbladder cancer. Front. Oncol. 12:1046974. doi: 10.3389/fonc.2022.1046974
CYB5B	Cytochrome B5 Type B	Up	Akhtar et al., 2023		Akhtar, J., Jain, V., Kansal, R., Priya, R., Sakhuja, P., Goyal S. et al. (2023). Quantitative tissue proteome profile reveals neutrophil degranulation and remodeling of extracellular matrix proteins in early stage gallbladder cancer. Front. Oncol. 12:1046974. doi: 10.3389/fonc.2022.1046974
DAD1	Dolichyl-Diphosphooligosaccharide--Protein Glycosyltransferase Subunit Dad1	Up	Akhtar et al., 2023		Akhtar, J., Jain, V., Kansal, R., Priya, R., Sakhuja, P., Goyal S. et al. (2023). Quantitative tissue proteome profile reveals neutrophil degranulation and remodeling of extracellular matrix proteins in early stage gallbladder cancer. Front. Oncol. 12:1046974. doi: 10.3389/fonc.2022.1046974
DCXR	L-Xylulose Reductase Isoform 1	Up	Akhtar et al., 2023		Akhtar, J., Jain, V., Kansal, R., Priya, R., Sakhuja, P., Goyal S. et al. (2023). Quantitative tissue proteome profile reveals neutrophil degranulation and remodeling of extracellular matrix proteins in early stage gallbladder cancer. Front. Oncol. 12:1046974. doi: 10.3389/fonc.2022.1046974
DDOST	Dolichyl-Diphosphooligosaccharide--Protein Glycosyltransferase 48 Kda Subunit Precursor	Up	Akhtar et al., 2023		Akhtar, J., Jain, V., Kansal, R., Priya, R., Sakhuja, P., Goyal S. et al. (2023). Quantitative tissue proteome profile reveals neutrophil degranulation and remodeling of extracellular matrix proteins in early stage gallbladder cancer. Front. Oncol. 12:1046974. doi: 10.3389/fonc.2022.1046974
DDX17	Probable Atp-Dependent Rna Helicase Ddx17 Isoform 3	Up	Akhtar et al., 2023		Akhtar, J., Jain, V., Kansal, R., Priya, R., Sakhuja, P., Goyal S. et al. (2023). Quantitative tissue proteome profile reveals neutrophil degranulation and remodeling of extracellular matrix proteins in early stage gallbladder cancer. Front. Oncol. 12:1046974. doi: 10.3389/fonc.2022.1046974
DECR1	2,4-Dienoyl-Coa Reductase, Mitochondrial Isoform 1 Precursor	Up	Akhtar et al., 2023		Akhtar, J., Jain, V., Kansal, R., Priya, R., Sakhuja, P., Goyal S. et al. (2023). Quantitative tissue proteome profile reveals neutrophil degranulation and remodeling of extracellular matrix proteins in early stage gallbladder cancer. Front. Oncol. 12:1046974. doi: 10.3389/fonc.2022.1046974
DNAJA1	Dnaj Homolog Subfamily A Member 1 Isoform 1	Up	Akhtar et al., 2023		Akhtar, J., Jain, V., Kansal, R., Priya, R., Sakhuja, P., Goyal S. et al. (2023). Quantitative tissue proteome profile reveals neutrophil degranulation and remodeling of extracellular matrix proteins in early stage gallbladder cancer. Front. Oncol. 12:1046974. doi: 10.3389/fonc.2022.1046974
DNPH1	2'-Deoxynucleoside 5'-Phosphate N-Hydrolase 1 Isoform 1	Up	Akhtar et al., 2023		Akhtar, J., Jain, V., Kansal, R., Priya, R., Sakhuja, P., Goyal S. et al. (2023). Quantitative tissue proteome profile reveals neutrophil degranulation and remodeling of extracellular matrix proteins in early stage gallbladder cancer. Front. Oncol. 12:1046974. doi: 10.3389/fonc.2022.1046974
DPM1	Dolichol-Phosphate Mannosyltransferase Subunit 1 Isoform 1	Up	Akhtar et al., 2023		Akhtar, J., Jain, V., Kansal, R., Priya, R., Sakhuja, P., Goyal S. et al. (2023). Quantitative tissue proteome profile reveals neutrophil degranulation and remodeling of extracellular matrix proteins in early stage gallbladder cancer. Front. Oncol. 12:1046974. doi: 10.3389/fonc.2022.1046974
DPYSL3	Dihydropyrimidinase-Related Protein 3 Isoform 1	Down	Akhtar et al., 2023		Akhtar, J., Jain, V., Kansal, R., Priya, R., Sakhuja, P., Goyal S. et al. (2023). Quantitative tissue proteome profile reveals neutrophil degranulation and remodeling of extracellular matrix proteins in early stage gallbladder cancer. Front. Oncol. 12:1046974. doi: 10.3389/fonc.2022.1046974
ECH1	Delta(3,5)-Delta(2,4)-Dienoyl-Coa Isomerase, Mitochondrial Isoform X1	Up	Akhtar et al., 2023		Akhtar, J., Jain, V., Kansal, R., Priya, R., Sakhuja, P., Goyal S. et al. (2023). Quantitative tissue proteome profile reveals neutrophil degranulation and remodeling of extracellular matrix proteins in early stage gallbladder cancer. Front. Oncol. 12:1046974. doi: 10.3389/fonc.2022.1046974
EPCAM	Epithelial Cell Adhesion Molecule Precursor	Mix	Akhtar et al., 2023		Akhtar, J., Jain, V., Kansal, R., Priya, R., Sakhuja, P., Goyal S. et al. (2023). Quantitative tissue proteome profile reveals neutrophil degranulation and remodeling of extracellular matrix proteins in early stage gallbladder cancer. Front. Oncol. 12:1046974. doi: 10.3389/fonc.2022.1046974
ERP44	Endoplasmic Reticulum Resident Protein 44 Precursor	Up	Akhtar et al., 2023		Akhtar, J., Jain, V., Kansal, R., Priya, R., Sakhuja, P., Goyal S. et al. (2023). Quantitative tissue proteome profile reveals neutrophil degranulation and remodeling of extracellular matrix proteins in early stage gallbladder cancer. Front. Oncol. 12:1046974. doi: 10.3389/fonc.2022.1046974
ETFB	Electron Transfer Flavoprotein Subunit Beta Isoform 2	Up	Akhtar et al., 2023		Akhtar, J., Jain, V., Kansal, R., Priya, R., Sakhuja, P., Goyal S. et al. (2023). Quantitative tissue proteome profile reveals neutrophil degranulation and remodeling of extracellular matrix proteins in early stage gallbladder cancer. Front. Oncol. 12:1046974. doi: 10.3389/fonc.2022.1046974
ETFDH	Electron Transfer Flavoprotein-Ubiquinone Oxidoreductase, Mitochondrial Isoform 1 Precursor	Up	Akhtar et al., 2023		Akhtar, J., Jain, V., Kansal, R., Priya, R., Sakhuja, P., Goyal S. et al. (2023). Quantitative tissue proteome profile reveals neutrophil degranulation and remodeling of extracellular matrix proteins in early stage gallbladder cancer. Front. Oncol. 12:1046974. doi: 10.3389/fonc.2022.1046974
FAM129A	Protein Niban Isoform X1	Down	Akhtar et al., 2023		Akhtar, J., Jain, V., Kansal, R., Priya, R., Sakhuja, P., Goyal S. et al. (2023). Quantitative tissue proteome profile reveals neutrophil degranulation and remodeling of extracellular matrix proteins in early stage gallbladder cancer. Front. Oncol. 12:1046974. doi: 10.3389/fonc.2022.1046974
FBLN5	Fibulin-5 Isoform X1	Down	Akhtar et al., 2023		Akhtar, J., Jain, V., Kansal, R., Priya, R., Sakhuja, P., Goyal S. et al. (2023). Quantitative tissue proteome profile reveals neutrophil degranulation and remodeling of extracellular matrix proteins in early stage gallbladder cancer. Front. Oncol. 12:1046974. doi: 10.3389/fonc.2022.1046974
FBN1	Fibrillin-1 Preproprotein	Down	Akhtar et al., 2023		Akhtar, J., Jain, V., Kansal, R., Priya, R., Sakhuja, P., Goyal S. et al. (2023). Quantitative tissue proteome profile reveals neutrophil degranulation and remodeling of extracellular matrix proteins in early stage gallbladder cancer. Front. Oncol. 12:1046974. doi: 10.3389/fonc.2022.1046974
FMOD	Fibromodulin Precursor	Down	Akhtar et al., 2023		Akhtar, J., Jain, V., Kansal, R., Priya, R., Sakhuja, P., Goyal S. et al. (2023). Quantitative tissue proteome profile reveals neutrophil degranulation and remodeling of extracellular matrix proteins in early stage gallbladder cancer. Front. Oncol. 12:1046974. doi: 10.3389/fonc.2022.1046974
FOLR2	Folate Receptor Beta Isoform X1	Mix	Akhtar et al., 2023		Akhtar, J., Jain, V., Kansal, R., Priya, R., Sakhuja, P., Goyal S. et al. (2023). Quantitative tissue proteome profile reveals neutrophil degranulation and remodeling of extracellular matrix proteins in early stage gallbladder cancer. Front. Oncol. 12:1046974. doi: 10.3389/fonc.2022.1046974
GALNT1	Polypeptide N-Acetylgalactosaminyltransferase 1	Up	Akhtar et al., 2023		Akhtar, J., Jain, V., Kansal, R., Priya, R., Sakhuja, P., Goyal S. et al. (2023). Quantitative tissue proteome profile reveals neutrophil degranulation and remodeling of extracellular matrix proteins in early stage gallbladder cancer. Front. Oncol. 12:1046974. doi: 10.3389/fonc.2022.1046974
GATD3B	Glutamine Amidotransferase-Like Class 1 Domain-Containing Protein 3B, Mitochondrial Isoform 1	Up	Akhtar et al., 2023		Akhtar, J., Jain, V., Kansal, R., Priya, R., Sakhuja, P., Goyal S. et al. (2023). Quantitative tissue proteome profile reveals neutrophil degranulation and remodeling of extracellular matrix proteins in early stage gallbladder cancer. Front. Oncol. 12:1046974. doi: 10.3389/fonc.2022.1046974
GC	Vitamin D-Binding Protein Isoform 3 Precursor	Down	Akhtar et al., 2023		Akhtar, J., Jain, V., Kansal, R., Priya, R., Sakhuja, P., Goyal S. et al. (2023). Quantitative tissue proteome profile reveals neutrophil degranulation and remodeling of extracellular matrix proteins in early stage gallbladder cancer. Front. Oncol. 12:1046974. doi: 10.3389/fonc.2022.1046974
GCA	Grancalcin Isoform C	Up	Akhtar et al., 2023		Akhtar, J., Jain, V., Kansal, R., Priya, R., Sakhuja, P., Goyal S. et al. (2023). Quantitative tissue proteome profile reveals neutrophil degranulation and remodeling of extracellular matrix proteins in early stage gallbladder cancer. Front. Oncol. 12:1046974. doi: 10.3389/fonc.2022.1046974
GOT2	Aspartate Aminotransferase, Mitochondrial Isoform 1 Precursor	Up	Akhtar et al., 2023		Akhtar, J., Jain, V., Kansal, R., Priya, R., Sakhuja, P., Goyal S. et al. (2023). Quantitative tissue proteome profile reveals neutrophil degranulation and remodeling of extracellular matrix proteins in early stage gallbladder cancer. Front. Oncol. 12:1046974. doi: 10.3389/fonc.2022.1046974
GPD2	Glycerol-3-Phosphate Dehydrogenase, Mitochondrial Isoform X1	Up	Akhtar et al., 2023		Akhtar, J., Jain, V., Kansal, R., Priya, R., Sakhuja, P., Goyal S. et al. (2023). Quantitative tissue proteome profile reveals neutrophil degranulation and remodeling of extracellular matrix proteins in early stage gallbladder cancer. Front. Oncol. 12:1046974. doi: 10.3389/fonc.2022.1046974
GSTK1	Glutathione S-Transferase Kappa 1 Isoform A	Up	Akhtar et al., 2023		Akhtar, J., Jain, V., Kansal, R., Priya, R., Sakhuja, P., Goyal S. et al. (2023). Quantitative tissue proteome profile reveals neutrophil degranulation and remodeling of extracellular matrix proteins in early stage gallbladder cancer. Front. Oncol. 12:1046974. doi: 10.3389/fonc.2022.1046974
H1F0	Histone H1.0	Up	Akhtar et al., 2023		Akhtar, J., Jain, V., Kansal, R., Priya, R., Sakhuja, P., Goyal S. et al. (2023). Quantitative tissue proteome profile reveals neutrophil degranulation and remodeling of extracellular matrix proteins in early stage gallbladder cancer. Front. Oncol. 12:1046974. doi: 10.3389/fonc.2022.1046974
H2AFZ	Histone H2A.Z	Up	Akhtar et al., 2023		Akhtar, J., Jain, V., Kansal, R., Priya, R., Sakhuja, P., Goyal S. et al. (2023). Quantitative tissue proteome profile reveals neutrophil degranulation and remodeling of extracellular matrix proteins in early stage gallbladder cancer. Front. Oncol. 12:1046974. doi: 10.3389/fonc.2022.1046974
H3F3B	Histone H3.3	Mix	Akhtar et al., 2023		Akhtar, J., Jain, V., Kansal, R., Priya, R., Sakhuja, P., Goyal S. et al. (2023). Quantitative tissue proteome profile reveals neutrophil degranulation and remodeling of extracellular matrix proteins in early stage gallbladder cancer. Front. Oncol. 12:1046974. doi: 10.3389/fonc.2022.1046974
HADH	Hydroxyacyl-Coenzyme A Dehydrogenase, Mitochondrial Isoform 1 Precursor	Up	Akhtar et al., 2023		Akhtar, J., Jain, V., Kansal, R., Priya, R., Sakhuja, P., Goyal S. et al. (2023). Quantitative tissue proteome profile reveals neutrophil degranulation and remodeling of extracellular matrix proteins in early stage gallbladder cancer. Front. Oncol. 12:1046974. doi: 10.3389/fonc.2022.1046974
HIST1H1D	Histone H1.3	Up	Akhtar et al., 2023		Akhtar, J., Jain, V., Kansal, R., Priya, R., Sakhuja, P., Goyal S. et al. (2023). Quantitative tissue proteome profile reveals neutrophil degranulation and remodeling of extracellular matrix proteins in early stage gallbladder cancer. Front. Oncol. 12:1046974. doi: 10.3389/fonc.2022.1046974
HLA-A	HLA class I histocompatibility antigen, A-1 alpha chain A*01:01:01:01 precursor	Mix	Akhtar et al., 2023		Akhtar, J., Jain, V., Kansal, R., Priya, R., Sakhuja, P., Goyal S. et al. (2023). Quantitative tissue proteome profile reveals neutrophil degranulation and remodeling of extracellular matrix proteins in early stage gallbladder cancer. Front. Oncol. 12:1046974. doi: 10.3389/fonc.2022.1046974
HLA-C	HLA class I histocompatibility antigen, Cw-1 alpha chain precursor	Up	Akhtar et al., 2023		Akhtar, J., Jain, V., Kansal, R., Priya, R., Sakhuja, P., Goyal S. et al. (2023). Quantitative tissue proteome profile reveals neutrophil degranulation and remodeling of extracellular matrix proteins in early stage gallbladder cancer. Front. Oncol. 12:1046974. doi: 10.3389/fonc.2022.1046974
HMGB1	High Mobility Group Protein B1 Isoform X1	Mix	Akhtar et al., 2023		Akhtar, J., Jain, V., Kansal, R., Priya, R., Sakhuja, P., Goyal S. et al. (2023). Quantitative tissue proteome profile reveals neutrophil degranulation and remodeling of extracellular matrix proteins in early stage gallbladder cancer. Front. Oncol. 12:1046974. doi: 10.3389/fonc.2022.1046974
HMGCL	Hydroxymethylglutaryl-Coa Lyase, Mitochondrial Isoform 1 Precursor	Up	Akhtar et al., 2023		Akhtar, J., Jain, V., Kansal, R., Priya, R., Sakhuja, P., Goyal S. et al. (2023). Quantitative tissue proteome profile reveals neutrophil degranulation and remodeling of extracellular matrix proteins in early stage gallbladder cancer. Front. Oncol. 12:1046974. doi: 10.3389/fonc.2022.1046974
HMGCS2	Hydroxymethylglutaryl-Coa Synthase, Mitochondrial Isoform 1 Precursor	Up	Akhtar et al., 2023		Akhtar, J., Jain, V., Kansal, R., Priya, R., Sakhuja, P., Goyal S. et al. (2023). Quantitative tissue proteome profile reveals neutrophil degranulation and remodeling of extracellular matrix proteins in early stage gallbladder cancer. Front. Oncol. 12:1046974. doi: 10.3389/fonc.2022.1046974
HNRNPH1	Heterogeneous Nuclear Ribonucleoprotein H Isoform X1	Up	Akhtar et al., 2023		Akhtar, J., Jain, V., Kansal, R., Priya, R., Sakhuja, P., Goyal S. et al. (2023). Quantitative tissue proteome profile reveals neutrophil degranulation and remodeling of extracellular matrix proteins in early stage gallbladder cancer. Front. Oncol. 12:1046974. doi: 10.3389/fonc.2022.1046974
HNRNPU	Heterogeneous Nuclear Ribonucleoprotein U Isoform A	Up	Akhtar et al., 2023		Akhtar, J., Jain, V., Kansal, R., Priya, R., Sakhuja, P., Goyal S. et al. (2023). Quantitative tissue proteome profile reveals neutrophil degranulation and remodeling of extracellular matrix proteins in early stage gallbladder cancer. Front. Oncol. 12:1046974. doi: 10.3389/fonc.2022.1046974
HSDL2	Hydroxysteroid Dehydrogenase-Like Protein 2 Isoform 1	Up	Akhtar et al., 2023		Akhtar, J., Jain, V., Kansal, R., Priya, R., Sakhuja, P., Goyal S. et al. (2023). Quantitative tissue proteome profile reveals neutrophil degranulation and remodeling of extracellular matrix proteins in early stage gallbladder cancer. Front. Oncol. 12:1046974. doi: 10.3389/fonc.2022.1046974
HSP90AB1	Heat Shock Protein Hsp 90-Beta Isoform X1	Up	Akhtar et al., 2023		Akhtar, J., Jain, V., Kansal, R., Priya, R., Sakhuja, P., Goyal S. et al. (2023). Quantitative tissue proteome profile reveals neutrophil degranulation and remodeling of extracellular matrix proteins in early stage gallbladder cancer. Front. Oncol. 12:1046974. doi: 10.3389/fonc.2022.1046974
HSPB6	Heat Shock Protein Beta-6	Down	Akhtar et al., 2023		Akhtar, J., Jain, V., Kansal, R., Priya, R., Sakhuja, P., Goyal S. et al. (2023). Quantitative tissue proteome profile reveals neutrophil degranulation and remodeling of extracellular matrix proteins in early stage gallbladder cancer. Front. Oncol. 12:1046974. doi: 10.3389/fonc.2022.1046974
IARS2	Isoleucine--Trna Ligase, Mitochondrial Precursor	Up	Akhtar et al., 2023		Akhtar, J., Jain, V., Kansal, R., Priya, R., Sakhuja, P., Goyal S. et al. (2023). Quantitative tissue proteome profile reveals neutrophil degranulation and remodeling of extracellular matrix proteins in early stage gallbladder cancer. Front. Oncol. 12:1046974. doi: 10.3389/fonc.2022.1046974
IDH3A	Isocitrate Dehydrogenase	Up	Akhtar et al., 2023		Akhtar, J., Jain, V., Kansal, R., Priya, R., Sakhuja, P., Goyal S. et al. (2023). Quantitative tissue proteome profile reveals neutrophil degranulation and remodeling of extracellular matrix proteins in early stage gallbladder cancer. Front. Oncol. 12:1046974. doi: 10.3389/fonc.2022.1046974
IVD	Isovaleryl-Coa Dehydrogenase, Mitochondrial Isoform 5	Up	Akhtar et al., 2023		Akhtar, J., Jain, V., Kansal, R., Priya, R., Sakhuja, P., Goyal S. et al. (2023). Quantitative tissue proteome profile reveals neutrophil degranulation and remodeling of extracellular matrix proteins in early stage gallbladder cancer. Front. Oncol. 12:1046974. doi: 10.3389/fonc.2022.1046974
KDSR	3-Ketodihydrosphingosine Reductase Precursor	Up	Akhtar et al., 2023		Akhtar, J., Jain, V., Kansal, R., Priya, R., Sakhuja, P., Goyal S. et al. (2023). Quantitative tissue proteome profile reveals neutrophil degranulation and remodeling of extracellular matrix proteins in early stage gallbladder cancer. Front. Oncol. 12:1046974. doi: 10.3389/fonc.2022.1046974
KRT20	Keratin, Type I Cytoskeletal 20	Mix	Akhtar et al., 2023		Akhtar, J., Jain, V., Kansal, R., Priya, R., Sakhuja, P., Goyal S. et al. (2023). Quantitative tissue proteome profile reveals neutrophil degranulation and remodeling of extracellular matrix proteins in early stage gallbladder cancer. Front. Oncol. 12:1046974. doi: 10.3389/fonc.2022.1046974
LGALS1	Galectin-1	Down	Akhtar et al., 2023		Akhtar, J., Jain, V., Kansal, R., Priya, R., Sakhuja, P., Goyal S. et al. (2023). Quantitative tissue proteome profile reveals neutrophil degranulation and remodeling of extracellular matrix proteins in early stage gallbladder cancer. Front. Oncol. 12:1046974. doi: 10.3389/fonc.2022.1046974
LGALS4	Galectin-4	Up	Akhtar et al., 2023		Akhtar, J., Jain, V., Kansal, R., Priya, R., Sakhuja, P., Goyal S. et al. (2023). Quantitative tissue proteome profile reveals neutrophil degranulation and remodeling of extracellular matrix proteins in early stage gallbladder cancer. Front. Oncol. 12:1046974. doi: 10.3389/fonc.2022.1046974
MCM6	DNA replication licensing factor MCM6	Up	Akhtar et al., 2023		Akhtar, J., Jain, V., Kansal, R., Priya, R., Sakhuja, P., Goyal S. et al. (2023). Quantitative tissue proteome profile reveals neutrophil degranulation and remodeling of extracellular matrix proteins in early stage gallbladder cancer. Front. Oncol. 12:1046974. doi: 10.3389/fonc.2022.1046974
MFSD10	Major Facilitator Superfamily Domain-Containing Protein 10 Isoform X1	Mix	Akhtar et al., 2023		Akhtar, J., Jain, V., Kansal, R., Priya, R., Sakhuja, P., Goyal S. et al. (2023). Quantitative tissue proteome profile reveals neutrophil degranulation and remodeling of extracellular matrix proteins in early stage gallbladder cancer. Front. Oncol. 12:1046974. doi: 10.3389/fonc.2022.1046974
MPST	3-Mercaptopyruvate Sulfurtransferase Isoform 1	Mix	Akhtar et al., 2023		Akhtar, J., Jain, V., Kansal, R., Priya, R., Sakhuja, P., Goyal S. et al. (2023). Quantitative tissue proteome profile reveals neutrophil degranulation and remodeling of extracellular matrix proteins in early stage gallbladder cancer. Front. Oncol. 12:1046974. doi: 10.3389/fonc.2022.1046974
MTDH	Protein Lyric Isoform 3	Up	Akhtar et al., 2023		Akhtar, J., Jain, V., Kansal, R., Priya, R., Sakhuja, P., Goyal S. et al. (2023). Quantitative tissue proteome profile reveals neutrophil degranulation and remodeling of extracellular matrix proteins in early stage gallbladder cancer. Front. Oncol. 12:1046974. doi: 10.3389/fonc.2022.1046974
MYH10	Myosin-10 Isoform X3	Up	Akhtar et al., 2023		Akhtar, J., Jain, V., Kansal, R., Priya, R., Sakhuja, P., Goyal S. et al. (2023). Quantitative tissue proteome profile reveals neutrophil degranulation and remodeling of extracellular matrix proteins in early stage gallbladder cancer. Front. Oncol. 12:1046974. doi: 10.3389/fonc.2022.1046974
MYH14	Myosin-14 Isoform X1	Up	Akhtar et al., 2023		Akhtar, J., Jain, V., Kansal, R., Priya, R., Sakhuja, P., Goyal S. et al. (2023). Quantitative tissue proteome profile reveals neutrophil degranulation and remodeling of extracellular matrix proteins in early stage gallbladder cancer. Front. Oncol. 12:1046974. doi: 10.3389/fonc.2022.1046974
MYH9	Myosin-9 Isoform X1	Up	Akhtar et al., 2023		Akhtar, J., Jain, V., Kansal, R., Priya, R., Sakhuja, P., Goyal S. et al. (2023). Quantitative tissue proteome profile reveals neutrophil degranulation and remodeling of extracellular matrix proteins in early stage gallbladder cancer. Front. Oncol. 12:1046974. doi: 10.3389/fonc.2022.1046974
MYLK	Myosin Light Chain Kinase, Smooth Muscle Isoform X1	Down	Akhtar et al., 2023		Akhtar, J., Jain, V., Kansal, R., Priya, R., Sakhuja, P., Goyal S. et al. (2023). Quantitative tissue proteome profile reveals neutrophil degranulation and remodeling of extracellular matrix proteins in early stage gallbladder cancer. Front. Oncol. 12:1046974. doi: 10.3389/fonc.2022.1046974
MYO6	Unconventional Myosin-Vi Isoform X1	Up	Akhtar et al., 2023		Akhtar, J., Jain, V., Kansal, R., Priya, R., Sakhuja, P., Goyal S. et al. (2023). Quantitative tissue proteome profile reveals neutrophil degranulation and remodeling of extracellular matrix proteins in early stage gallbladder cancer. Front. Oncol. 12:1046974. doi: 10.3389/fonc.2022.1046974
NAMPT	Nicotinamide Phosphoribosyltransferase Precursor	Up	Akhtar et al., 2023		Akhtar, J., Jain, V., Kansal, R., Priya, R., Sakhuja, P., Goyal S. et al. (2023). Quantitative tissue proteome profile reveals neutrophil degranulation and remodeling of extracellular matrix proteins in early stage gallbladder cancer. Front. Oncol. 12:1046974. doi: 10.3389/fonc.2022.1046974
NARS	Asparagine--Trna Ligase, Cytoplasmic	Up	Akhtar et al., 2023		Akhtar, J., Jain, V., Kansal, R., Priya, R., Sakhuja, P., Goyal S. et al. (2023). Quantitative tissue proteome profile reveals neutrophil degranulation and remodeling of extracellular matrix proteins in early stage gallbladder cancer. Front. Oncol. 12:1046974. doi: 10.3389/fonc.2022.1046974
NCSTN	Nicastrin Isoform 1 Precursor	Up	Akhtar et al., 2023		Akhtar, J., Jain, V., Kansal, R., Priya, R., Sakhuja, P., Goyal S. et al. (2023). Quantitative tissue proteome profile reveals neutrophil degranulation and remodeling of extracellular matrix proteins in early stage gallbladder cancer. Front. Oncol. 12:1046974. doi: 10.3389/fonc.2022.1046974
NDUFA8	NADH dehydrogenase	Up	Akhtar et al., 2023		Akhtar, J., Jain, V., Kansal, R., Priya, R., Sakhuja, P., Goyal S. et al. (2023). Quantitative tissue proteome profile reveals neutrophil degranulation and remodeling of extracellular matrix proteins in early stage gallbladder cancer. Front. Oncol. 12:1046974. doi: 10.3389/fonc.2022.1046974
NIPSNAP3A	Protein Nipsnap Homolog 3A Isoform 1	Up	Akhtar et al., 2023		Akhtar, J., Jain, V., Kansal, R., Priya, R., Sakhuja, P., Goyal S. et al. (2023). Quantitative tissue proteome profile reveals neutrophil degranulation and remodeling of extracellular matrix proteins in early stage gallbladder cancer. Front. Oncol. 12:1046974. doi: 10.3389/fonc.2022.1046974
NUCB2	Nucleobindin-2 Isoform X1	Up	Akhtar et al., 2023		Akhtar, J., Jain, V., Kansal, R., Priya, R., Sakhuja, P., Goyal S. et al. (2023). Quantitative tissue proteome profile reveals neutrophil degranulation and remodeling of extracellular matrix proteins in early stage gallbladder cancer. Front. Oncol. 12:1046974. doi: 10.3389/fonc.2022.1046974
PDCD6	Programmed Cell Death Protein 6 Isoform 1	Up	Akhtar et al., 2023		Akhtar, J., Jain, V., Kansal, R., Priya, R., Sakhuja, P., Goyal S. et al. (2023). Quantitative tissue proteome profile reveals neutrophil degranulation and remodeling of extracellular matrix proteins in early stage gallbladder cancer. Front. Oncol. 12:1046974. doi: 10.3389/fonc.2022.1046974
PDIA3	Protein Disulfide-Isomerase A3 Precursor	Up	Akhtar et al., 2023		Akhtar, J., Jain, V., Kansal, R., Priya, R., Sakhuja, P., Goyal S. et al. (2023). Quantitative tissue proteome profile reveals neutrophil degranulation and remodeling of extracellular matrix proteins in early stage gallbladder cancer. Front. Oncol. 12:1046974. doi: 10.3389/fonc.2022.1046974
PHB	Prohibitin Isoform 1	Up	Akhtar et al., 2023		Akhtar, J., Jain, V., Kansal, R., Priya, R., Sakhuja, P., Goyal S. et al. (2023). Quantitative tissue proteome profile reveals neutrophil degranulation and remodeling of extracellular matrix proteins in early stage gallbladder cancer. Front. Oncol. 12:1046974. doi: 10.3389/fonc.2022.1046974
PHB2	Prohibitin-2 Isoform 1	Up	Akhtar et al., 2023		Akhtar, J., Jain, V., Kansal, R., Priya, R., Sakhuja, P., Goyal S. et al. (2023). Quantitative tissue proteome profile reveals neutrophil degranulation and remodeling of extracellular matrix proteins in early stage gallbladder cancer. Front. Oncol. 12:1046974. doi: 10.3389/fonc.2022.1046974
PRKDC	DNA-dependent protein kinase catalytic subunit isoform 1	Up	Akhtar et al., 2023		Akhtar, J., Jain, V., Kansal, R., Priya, R., Sakhuja, P., Goyal S. et al. (2023). Quantitative tissue proteome profile reveals neutrophil degranulation and remodeling of extracellular matrix proteins in early stage gallbladder cancer. Front. Oncol. 12:1046974. doi: 10.3389/fonc.2022.1046974
PTMA	Prothymosin Alpha Isoform X1	Up	Akhtar et al., 2023		Akhtar, J., Jain, V., Kansal, R., Priya, R., Sakhuja, P., Goyal S. et al. (2023). Quantitative tissue proteome profile reveals neutrophil degranulation and remodeling of extracellular matrix proteins in early stage gallbladder cancer. Front. Oncol. 12:1046974. doi: 10.3389/fonc.2022.1046974
PTPRC	Receptor-Type Tyrosine-Protein Phosphatase C Isoform 1 Precursor	Up	Akhtar et al., 2023		Akhtar, J., Jain, V., Kansal, R., Priya, R., Sakhuja, P., Goyal S. et al. (2023). Quantitative tissue proteome profile reveals neutrophil degranulation and remodeling of extracellular matrix proteins in early stage gallbladder cancer. Front. Oncol. 12:1046974. doi: 10.3389/fonc.2022.1046974
PYCARD	Apoptosis-Associated Speck-Like Protein Containing A Card Isoform A	Up	Akhtar et al., 2023		Akhtar, J., Jain, V., Kansal, R., Priya, R., Sakhuja, P., Goyal S. et al. (2023). Quantitative tissue proteome profile reveals neutrophil degranulation and remodeling of extracellular matrix proteins in early stage gallbladder cancer. Front. Oncol. 12:1046974. doi: 10.3389/fonc.2022.1046974
RALA	Ras-Related Protein Ral-A Isoform X1	Up	Akhtar et al., 2023		Akhtar, J., Jain, V., Kansal, R., Priya, R., Sakhuja, P., Goyal S. et al. (2023). Quantitative tissue proteome profile reveals neutrophil degranulation and remodeling of extracellular matrix proteins in early stage gallbladder cancer. Front. Oncol. 12:1046974. doi: 10.3389/fonc.2022.1046974
RAN	GTP-binding nuclear protein Ran isoform X1	Up	Akhtar et al., 2023		Akhtar, J., Jain, V., Kansal, R., Priya, R., Sakhuja, P., Goyal S. et al. (2023). Quantitative tissue proteome profile reveals neutrophil degranulation and remodeling of extracellular matrix proteins in early stage gallbladder cancer. Front. Oncol. 12:1046974. doi: 10.3389/fonc.2022.1046974
RBMX	RNA-binding motif protein, X chromosome isoform 1	Up	Akhtar et al., 2023		Akhtar, J., Jain, V., Kansal, R., Priya, R., Sakhuja, P., Goyal S. et al. (2023). Quantitative tissue proteome profile reveals neutrophil degranulation and remodeling of extracellular matrix proteins in early stage gallbladder cancer. Front. Oncol. 12:1046974. doi: 10.3389/fonc.2022.1046974
REEP5	Receptor Expression-Enhancing Protein 5 Isoform X1	Up	Akhtar et al., 2023		Akhtar, J., Jain, V., Kansal, R., Priya, R., Sakhuja, P., Goyal S. et al. (2023). Quantitative tissue proteome profile reveals neutrophil degranulation and remodeling of extracellular matrix proteins in early stage gallbladder cancer. Front. Oncol. 12:1046974. doi: 10.3389/fonc.2022.1046974
RPL15	60S Ribosomal Protein L15 Isoform 1	Up	Akhtar et al., 2023		Akhtar, J., Jain, V., Kansal, R., Priya, R., Sakhuja, P., Goyal S. et al. (2023). Quantitative tissue proteome profile reveals neutrophil degranulation and remodeling of extracellular matrix proteins in early stage gallbladder cancer. Front. Oncol. 12:1046974. doi: 10.3389/fonc.2022.1046974
RPL17-C18orf32	RPL17-C18orf32 protein isoform 1	Up	Akhtar et al., 2023		Akhtar, J., Jain, V., Kansal, R., Priya, R., Sakhuja, P., Goyal S. et al. (2023). Quantitative tissue proteome profile reveals neutrophil degranulation and remodeling of extracellular matrix proteins in early stage gallbladder cancer. Front. Oncol. 12:1046974. doi: 10.3389/fonc.2022.1046974
RPL18	60S Ribosomal Protein L18 Isoform 1	Up	Akhtar et al., 2023		Akhtar, J., Jain, V., Kansal, R., Priya, R., Sakhuja, P., Goyal S. et al. (2023). Quantitative tissue proteome profile reveals neutrophil degranulation and remodeling of extracellular matrix proteins in early stage gallbladder cancer. Front. Oncol. 12:1046974. doi: 10.3389/fonc.2022.1046974
RPL23A	60S Ribosomal Protein L23A	Up	Akhtar et al., 2023		Akhtar, J., Jain, V., Kansal, R., Priya, R., Sakhuja, P., Goyal S. et al. (2023). Quantitative tissue proteome profile reveals neutrophil degranulation and remodeling of extracellular matrix proteins in early stage gallbladder cancer. Front. Oncol. 12:1046974. doi: 10.3389/fonc.2022.1046974
RPL36	60S Ribosomal Protein L36	Up	Akhtar et al., 2023		Akhtar, J., Jain, V., Kansal, R., Priya, R., Sakhuja, P., Goyal S. et al. (2023). Quantitative tissue proteome profile reveals neutrophil degranulation and remodeling of extracellular matrix proteins in early stage gallbladder cancer. Front. Oncol. 12:1046974. doi: 10.3389/fonc.2022.1046974
RPN1	Dolichyl-Diphosphooligosaccharide--Protein Glycosyltransferase Subunit 1 Precursor	Up	Akhtar et al., 2023		Akhtar, J., Jain, V., Kansal, R., Priya, R., Sakhuja, P., Goyal S. et al. (2023). Quantitative tissue proteome profile reveals neutrophil degranulation and remodeling of extracellular matrix proteins in early stage gallbladder cancer. Front. Oncol. 12:1046974. doi: 10.3389/fonc.2022.1046974
RPS13	40S Ribosomal Protein S13	Up	Akhtar et al., 2023		Akhtar, J., Jain, V., Kansal, R., Priya, R., Sakhuja, P., Goyal S. et al. (2023). Quantitative tissue proteome profile reveals neutrophil degranulation and remodeling of extracellular matrix proteins in early stage gallbladder cancer. Front. Oncol. 12:1046974. doi: 10.3389/fonc.2022.1046974
RPS15A	40S Ribosomal Protein S15A	Up	Akhtar et al., 2023		Akhtar, J., Jain, V., Kansal, R., Priya, R., Sakhuja, P., Goyal S. et al. (2023). Quantitative tissue proteome profile reveals neutrophil degranulation and remodeling of extracellular matrix proteins in early stage gallbladder cancer. Front. Oncol. 12:1046974. doi: 10.3389/fonc.2022.1046974
RPS20	40S Ribosomal Protein S20 Isoform 1	Up	Akhtar et al., 2023		Akhtar, J., Jain, V., Kansal, R., Priya, R., Sakhuja, P., Goyal S. et al. (2023). Quantitative tissue proteome profile reveals neutrophil degranulation and remodeling of extracellular matrix proteins in early stage gallbladder cancer. Front. Oncol. 12:1046974. doi: 10.3389/fonc.2022.1046974
RRAS	Ras-Related Protein R-Ras	Mix	Akhtar et al., 2023		Akhtar, J., Jain, V., Kansal, R., Priya, R., Sakhuja, P., Goyal S. et al. (2023). Quantitative tissue proteome profile reveals neutrophil degranulation and remodeling of extracellular matrix proteins in early stage gallbladder cancer. Front. Oncol. 12:1046974. doi: 10.3389/fonc.2022.1046974
SCP2	Non-Specific Lipid-Transfer Protein Isoform 1 Precursor	Up	Akhtar et al., 2023		Akhtar, J., Jain, V., Kansal, R., Priya, R., Sakhuja, P., Goyal S. et al. (2023). Quantitative tissue proteome profile reveals neutrophil degranulation and remodeling of extracellular matrix proteins in early stage gallbladder cancer. Front. Oncol. 12:1046974. doi: 10.3389/fonc.2022.1046974
SLC25A5	ADP/ATP translocase 2	Up	Akhtar et al., 2023		Akhtar, J., Jain, V., Kansal, R., Priya, R., Sakhuja, P., Goyal S. et al. (2023). Quantitative tissue proteome profile reveals neutrophil degranulation and remodeling of extracellular matrix proteins in early stage gallbladder cancer. Front. Oncol. 12:1046974. doi: 10.3389/fonc.2022.1046974
SLC2A1	Solute Carrier Family 2, Facilitated Glucose Transporter Member 1	Up	Akhtar et al., 2023		Akhtar, J., Jain, V., Kansal, R., Priya, R., Sakhuja, P., Goyal S. et al. (2023). Quantitative tissue proteome profile reveals neutrophil degranulation and remodeling of extracellular matrix proteins in early stage gallbladder cancer. Front. Oncol. 12:1046974. doi: 10.3389/fonc.2022.1046974
SOD3	Extracellular Superoxide Dismutase	Down	Akhtar et al., 2023		Akhtar, J., Jain, V., Kansal, R., Priya, R., Sakhuja, P., Goyal S. et al. (2023). Quantitative tissue proteome profile reveals neutrophil degranulation and remodeling of extracellular matrix proteins in early stage gallbladder cancer. Front. Oncol. 12:1046974. doi: 10.3389/fonc.2022.1046974
SRSF1	Serine/Arginine-Rich Splicing Factor 1 Isoform 1	Up	Akhtar et al., 2023		Akhtar, J., Jain, V., Kansal, R., Priya, R., Sakhuja, P., Goyal S. et al. (2023). Quantitative tissue proteome profile reveals neutrophil degranulation and remodeling of extracellular matrix proteins in early stage gallbladder cancer. Front. Oncol. 12:1046974. doi: 10.3389/fonc.2022.1046974
STOML2	Stomatin-Like Protein 2, Mitochondrial Isoform A	Up	Akhtar et al., 2023		Akhtar, J., Jain, V., Kansal, R., Priya, R., Sakhuja, P., Goyal S. et al. (2023). Quantitative tissue proteome profile reveals neutrophil degranulation and remodeling of extracellular matrix proteins in early stage gallbladder cancer. Front. Oncol. 12:1046974. doi: 10.3389/fonc.2022.1046974
STT3A	Dolichyl-Diphosphooligosaccharide--Protein Glycosyltransferase Subunit Stt3A Isoform X1	Up	Akhtar et al., 2023		Akhtar, J., Jain, V., Kansal, R., Priya, R., Sakhuja, P., Goyal S. et al. (2023). Quantitative tissue proteome profile reveals neutrophil degranulation and remodeling of extracellular matrix proteins in early stage gallbladder cancer. Front. Oncol. 12:1046974. doi: 10.3389/fonc.2022.1046974
STT3B	Dolichyl-Diphosphooligosaccharide--Protein Glycosyltransferase Subunit Stt3B	Up	Akhtar et al., 2023		Akhtar, J., Jain, V., Kansal, R., Priya, R., Sakhuja, P., Goyal S. et al. (2023). Quantitative tissue proteome profile reveals neutrophil degranulation and remodeling of extracellular matrix proteins in early stage gallbladder cancer. Front. Oncol. 12:1046974. doi: 10.3389/fonc.2022.1046974
SUCLG2	Succinate--Coa Ligase	Up	Akhtar et al., 2023		Akhtar, J., Jain, V., Kansal, R., Priya, R., Sakhuja, P., Goyal S. et al. (2023). Quantitative tissue proteome profile reveals neutrophil degranulation and remodeling of extracellular matrix proteins in early stage gallbladder cancer. Front. Oncol. 12:1046974. doi: 10.3389/fonc.2022.1046974
TAPBP	Tapasin Isoform 2 Precursor	Up	Akhtar et al., 2023		Akhtar, J., Jain, V., Kansal, R., Priya, R., Sakhuja, P., Goyal S. et al. (2023). Quantitative tissue proteome profile reveals neutrophil degranulation and remodeling of extracellular matrix proteins in early stage gallbladder cancer. Front. Oncol. 12:1046974. doi: 10.3389/fonc.2022.1046974
TARS	Threonine--Trna Ligase, Cytoplasmic Isoform 1	Up	Akhtar et al., 2023		Akhtar, J., Jain, V., Kansal, R., Priya, R., Sakhuja, P., Goyal S. et al. (2023). Quantitative tissue proteome profile reveals neutrophil degranulation and remodeling of extracellular matrix proteins in early stage gallbladder cancer. Front. Oncol. 12:1046974. doi: 10.3389/fonc.2022.1046974
TGM2	Protein-Glutamine Gamma-Glutamyltransferase 2 Isoform X1	Down	Akhtar et al., 2023		Akhtar, J., Jain, V., Kansal, R., Priya, R., Sakhuja, P., Goyal S. et al. (2023). Quantitative tissue proteome profile reveals neutrophil degranulation and remodeling of extracellular matrix proteins in early stage gallbladder cancer. Front. Oncol. 12:1046974. doi: 10.3389/fonc.2022.1046974
TM9SF3	Transmembrane 9 Superfamily Member 3 Isoform X1	Up	Akhtar et al., 2023		Akhtar, J., Jain, V., Kansal, R., Priya, R., Sakhuja, P., Goyal S. et al. (2023). Quantitative tissue proteome profile reveals neutrophil degranulation and remodeling of extracellular matrix proteins in early stage gallbladder cancer. Front. Oncol. 12:1046974. doi: 10.3389/fonc.2022.1046974
TMED9	Transmembrane Emp24 Domain-Containing Protein 9 Precursor	Up	Akhtar et al., 2023		Akhtar, J., Jain, V., Kansal, R., Priya, R., Sakhuja, P., Goyal S. et al. (2023). Quantitative tissue proteome profile reveals neutrophil degranulation and remodeling of extracellular matrix proteins in early stage gallbladder cancer. Front. Oncol. 12:1046974. doi: 10.3389/fonc.2022.1046974
TMEM33	Transmembrane Protein 33 Isoform X1	Up	Akhtar et al., 2023		Akhtar, J., Jain, V., Kansal, R., Priya, R., Sakhuja, P., Goyal S. et al. (2023). Quantitative tissue proteome profile reveals neutrophil degranulation and remodeling of extracellular matrix proteins in early stage gallbladder cancer. Front. Oncol. 12:1046974. doi: 10.3389/fonc.2022.1046974
TOP1	DNA topoisomerase 1	Up	Akhtar et al., 2023		Akhtar, J., Jain, V., Kansal, R., Priya, R., Sakhuja, P., Goyal S. et al. (2023). Quantitative tissue proteome profile reveals neutrophil degranulation and remodeling of extracellular matrix proteins in early stage gallbladder cancer. Front. Oncol. 12:1046974. doi: 10.3389/fonc.2022.1046974
TOP2A	DNA topoisomerase 2-alpha	Up	Akhtar et al., 2023		Akhtar, J., Jain, V., Kansal, R., Priya, R., Sakhuja, P., Goyal S. et al. (2023). Quantitative tissue proteome profile reveals neutrophil degranulation and remodeling of extracellular matrix proteins in early stage gallbladder cancer. Front. Oncol. 12:1046974. doi: 10.3389/fonc.2022.1046974
TRAM1	Translocating Chain-Associated Membrane Protein 1 Isoform 1	Up	Akhtar et al., 2023		Akhtar, J., Jain, V., Kansal, R., Priya, R., Sakhuja, P., Goyal S. et al. (2023). Quantitative tissue proteome profile reveals neutrophil degranulation and remodeling of extracellular matrix proteins in early stage gallbladder cancer. Front. Oncol. 12:1046974. doi: 10.3389/fonc.2022.1046974
TRIM28	Transcription Intermediary Factor 1-Beta Isoform X1	Up	Akhtar et al., 2023		Akhtar, J., Jain, V., Kansal, R., Priya, R., Sakhuja, P., Goyal S. et al. (2023). Quantitative tissue proteome profile reveals neutrophil degranulation and remodeling of extracellular matrix proteins in early stage gallbladder cancer. Front. Oncol. 12:1046974. doi: 10.3389/fonc.2022.1046974
TSPO	Translocator Protein	Up	Akhtar et al., 2023		Akhtar, J., Jain, V., Kansal, R., Priya, R., Sakhuja, P., Goyal S. et al. (2023). Quantitative tissue proteome profile reveals neutrophil degranulation and remodeling of extracellular matrix proteins in early stage gallbladder cancer. Front. Oncol. 12:1046974. doi: 10.3389/fonc.2022.1046974
TUBA4A	Tubulin Alpha-4A Chain Isoform 1	Mix	Akhtar et al., 2023		Akhtar, J., Jain, V., Kansal, R., Priya, R., Sakhuja, P., Goyal S. et al. (2023). Quantitative tissue proteome profile reveals neutrophil degranulation and remodeling of extracellular matrix proteins in early stage gallbladder cancer. Front. Oncol. 12:1046974. doi: 10.3389/fonc.2022.1046974
TUBB4B	Tubulin Beta-4B Chain	Mix	Akhtar et al., 2023		Akhtar, J., Jain, V., Kansal, R., Priya, R., Sakhuja, P., Goyal S. et al. (2023). Quantitative tissue proteome profile reveals neutrophil degranulation and remodeling of extracellular matrix proteins in early stage gallbladder cancer. Front. Oncol. 12:1046974. doi: 10.3389/fonc.2022.1046974
TUFM	Elongation Factor Tu, Mitochondrial Isoform 1 Precursor	Up	Akhtar et al., 2023		Akhtar, J., Jain, V., Kansal, R., Priya, R., Sakhuja, P., Goyal S. et al. (2023). Quantitative tissue proteome profile reveals neutrophil degranulation and remodeling of extracellular matrix proteins in early stage gallbladder cancer. Front. Oncol. 12:1046974. doi: 10.3389/fonc.2022.1046974
UQCRB	Cytochrome B-C1 Complex Subunit 7 Isoform 1	Up	Akhtar et al., 2023		Akhtar, J., Jain, V., Kansal, R., Priya, R., Sakhuja, P., Goyal S. et al. (2023). Quantitative tissue proteome profile reveals neutrophil degranulation and remodeling of extracellular matrix proteins in early stage gallbladder cancer. Front. Oncol. 12:1046974. doi: 10.3389/fonc.2022.1046974
VCAN	Versican Core Protein Isoform 3 Precursor	Down	Akhtar et al., 2023		Akhtar, J., Jain, V., Kansal, R., Priya, R., Sakhuja, P., Goyal S. et al. (2023). Quantitative tissue proteome profile reveals neutrophil degranulation and remodeling of extracellular matrix proteins in early stage gallbladder cancer. Front. Oncol. 12:1046974. doi: 10.3389/fonc.2022.1046974
XRCC5	X-Ray Repair Cross-Complementing Protein 5	Up	Akhtar et al., 2023		Akhtar, J., Jain, V., Kansal, R., Priya, R., Sakhuja, P., Goyal S. et al. (2023). Quantitative tissue proteome profile reveals neutrophil degranulation and remodeling of extracellular matrix proteins in early stage gallbladder cancer. Front. Oncol. 12:1046974. doi: 10.3389/fonc.2022.1046974
XRCC6	X-Ray Repair Cross-Complementing Protein 6 Isoform 1	Mix	Akhtar et al., 2023		Akhtar, J., Jain, V., Kansal, R., Priya, R., Sakhuja, P., Goyal S. et al. (2023). Quantitative tissue proteome profile reveals neutrophil degranulation and remodeling of extracellular matrix proteins in early stage gallbladder cancer. Front. Oncol. 12:1046974. doi: 10.3389/fonc.2022.1046974
PEBP1	Phosphatidylethanolamine-binding protein 1	Up	Tan et al., 2010 (Jan)		Tan Y, Meng HP, Wang FQ, Cheng ZN, Wu Q, Wu HR (2010). Comparative proteomic analysis of human gallbladder carcinoma. Zhonghua Zhong Liu Za Zhi 32: 29-32
ANXA3	annexinA3	Up	Tan et al., 2010 (June)		Tan Y, Meng HP, Wu Q, Wang FQ, Wu HR (2010). Proteomic study of gallbladder cancer, with special reference on the expression and significance of annexin A3. Zhonghua Bing Li Xue Za Zhi 39: 382-6
PSAP	Prosaposin	Up	Sahasrabubuddhe et al., 2014		Sahasrabuddhe NA, Barbhuiya MA, Bhunia S, Subbannayya T, Gowda H, Advani J. et al. (2014). Identification of prosaposin and transgelin as potential biomarkers for gallbladder cancer using quantitative proteomics. Biochem Biophys Res Commun 446: 863-9
TAGLN	Transgelin	Down	Sahasrabubuddhe et al., 2014		Sahasrabuddhe NA, Barbhuiya MA, Bhunia S, Subbannayya T, Gowda H, Advani J. et al. (2014). Identification of prosaposin and transgelin as potential biomarkers for gallbladder cancer using quantitative proteomics. Biochem Biophys Res Commun 446: 863-9, 2014
ANXA4	Annexin A4	Up	Huang et al., 2014		Huang HL, Yao HS, Wang Y, Wang WJ, Hu ZQ, Jin KZ. (2014). Proteomic identification of tumor biomarkers associated with primary gallbladder cancer. World J Gastroenterol. 14;20(18):5511-8. doi: 10.3748/wjg.v20.i18.5511.
	SA protein	Up	Huang et al., 2014	Gene symbol not available	Huang HL, Yao HS, Wang Y, Wang WJ, Hu ZQ, Jin KZ. (2014). Proteomic identification of tumor biomarkers associated with primary gallbladder cancer. World J Gastroenterol. 14;20(18):5511-8. doi: 10.3748/wjg.v20.i18.5511.
ACTG	Actin, cytoplasmic 2	Up	Huang et al., 2014		Huang HL, Yao HS, Wang Y, Wang WJ, Hu ZQ, Jin KZ. (2014). Proteomic identification of tumor biomarkers associated with primary gallbladder cancer. World J Gastroenterol. 14;20(18):5511-8. doi: 10.3748/wjg.v20.i18.5511.
HSP90AB1	Heat shock protein HSP 90-beta	Down	Huang et al., 2014		Huang HL, Yao HS, Wang Y, Wang WJ, Hu ZQ, Jin KZ. (2014). Proteomic identification of tumor biomarkers associated with primary gallbladder cancer. World J Gastroenterol. 14;20(18):5511-8. doi: 10.3748/wjg.v20.i18.5511.
DYNC1H1	Cytoplasmic dynein 1 heavy chain 1	Down	Huang et al., 2014		Huang HL, Yao HS, Wang Y, Wang WJ, Hu ZQ, Jin KZ. (2014). Proteomic identification of tumor biomarkers associated with primary gallbladder cancer. World J Gastroenterol. 14;20(18):5511-8. doi: 10.3748/wjg.v20.i18.5511.
ACTA2	Actin, aortic smooth muscle	Down	Huang et al., 2014		Huang HL, Yao HS, Wang Y, Wang WJ, Hu ZQ, Jin KZ. (2014). Proteomic identification of tumor biomarkers associated with primary gallbladder cancer. World J Gastroenterol. 14;20(18):5511-8. doi: 10.3748/wjg.v20.i18.5511.
TP53	Cellular tumor antigen p53	Up	Wistuba et al., 1996		Wistuba II, Gazdar, A F, Roa, I, Albores-Saavedra J. (1996). p53 protein overexpression in gallbladder carcinoma and its precursor lesions: an immunohistochemical study. Hum Pathol 27: 360-365
ANXA1	Annexin A1	Up	Yang et al., 2010		Yang LP, Yang ZL, Tan XG, Miao XY. (2010). Expression of annexin A1 (ANXA1) and A2 (ANXA2) and its significance in benign and malignant lesions of gallbladder. Zhonghua Zhong Liu Za Zhi 32: 595-9
ANXA2	Annexin A2	Up	Yang et al., 2010		Yang LP, Yang ZL, Tan XG, Miao XY. (2010). Expression of annexin A1 (ANXA1) and A2 (ANXA2) and its significance in benign and malignant lesions of gallbladder. Zhonghua Zhong Liu Za Zhi 32: 595-9
MK1	MK-1	Up	Yang et al., 2011		Yang L, Lan S, Liu J, Yang Z. (2011). Expression of MK-1 and RegIV and its clinicopathological significances in the benign and malignant lesions of gallbladder. Diagn Pathol 6: 100
REG4	Regenerating islet-derived protein 4	Up	Yang et al., 2011		Yang L, Lan S, Liu J, Yang Z. (2011). Expression of MK-1 and RegIV and its clinicopathological significances in the benign and malignant lesions of gallbladder. Diagn Pathol 6: 100
EZH2	Histone-lysine N-methyltransferase EZH2	Up	Liu et al., 2011		Liu DC, Yang ZL. (2011). Overexpression of EZH2 and loss of expression of PTEN is associated with invasion, metastasis, and poor progression of gallbladder adenocarcinoma. Pathol Res Pract 207: 472-8
PTEN	phosphatase and tensin homologue	Down	Liu et al., 2011		Liu DC, Yang ZL. (2011). Overexpression of EZH2 and loss of expression of PTEN is associated with invasion, metastasis, and poor progression of gallbladder adenocarcinoma. Pathol Res Pract 207: 472-8
CCKAR	Cholecystokinin (CCK) type-A receptor	Up	Rai et al., 2011		Rai R, Tewari M, Kumar M, Singh TB, Shukla HS. (2011). Expression profile of cholecystokinin type-A receptor in gallbladder cancer and gallstone disease. Hepatobiliary Pancreat Dis Int 10: 408-14.
VHL	Von Hippel-Lindau	Up	Yang et al., 2011		Yang Z, Yang Z, Xiong L, Huang S, Liu J, Yang L, Miao X. (2011). Expression of VHL and HIF-1α and Their Clinicopathologic Significance in Benign and Malignant Lesions of the Gallbladder. Appl Immunohistochem Mol Morphol 19: 534-9.
HIF1A	Hypoxia-inducible factor (HIF)-1α	Down	Yang et al., 2011		Yang Z, Yang Z, Xiong L, Huang S, Liu J, Yang L, Miao X. (2011). Expression of VHL and HIF-1α and Their Clinicopathologic Significance in Benign and Malignant Lesions of the Gallbladder. Appl Immunohistochem Mol Morphol 19: 534-9.
CDX2	Caudal type homeobox transcription factor	Up	Li et al., 2011		Li QL, Yang ZL, Liu JQ, Miao XY. (2011). Expression of CDX2 and hepatocyte antigen in benign and malignant lesions of gallbladder and its correlation with histopathologic type and clinical outcome. Pathol Oncol Res 17: 561-8.
-	Hepatocyte antigen	Up	Li et al., 2011	Gene symbol not available	Li QL, Yang ZL, Liu JQ, Miao XY. (2011). Expression of CDX2 and hepatocyte antigen in benign and malignant lesions of gallbladder and its correlation with histopathologic type and clinical outcome. Pathol Oncol Res 17: 561-8.
ANTXR1	Tumor endothelial marker 8 protein isoforms	Up	Maurya et al., 2011		Maurya SK, Tewari M, Kumar M, Thakur MK, Shukla HS. (2011). Expression pattern of tumor endothelial marker 8 protein in gallbladder carcinomas. Asian Pac J Cancer Prev 12: 507-12.
PSCA	Prostate stem cell antigen	Up	Zou et al., 2013		Zou Q, Yang L, Yang Z, Huang J, Fu X. (2013). PSCA and Oct-4 expression in the benign and malignant lesions of gallbladder: implication for carcinogenesis, progression, and prognosis of gallbladder adenocarcinoma. Biomed Res Int 2013: 648420
POU5F1	Octamer-binding protein 4	Up	Zou et al., 2013		Zou Q, Yang L, Yang Z, Huang J, Fu X. (2013). PSCA and Oct-4 expression in the benign and malignant lesions of gallbladder: implication for carcinogenesis, progression, and prognosis of gallbladder adenocarcinoma. Biomed Res Int 2013: 648420
BDNF	Brain derived neurotrophic factor	Up	Xiong et al., 2013		Xiong L, Deng X, Wen Y, Yang Z, Miao X. (2013). Association of BDNF and BMPR1A with clinicopathologic parameters in benign and malignant gallbladder lesions. World J Surg Oncol 11: 80
BMPR1A	Bone morphogenetic protein receptor type-1A	Down	Xiong et al., 2013		Xiong L, Deng X, Wen Y, Yang Z, Miao X. (2013). Association of BDNF and BMPR1A with clinicopathologic parameters in benign and malignant gallbladder lesions. World J Surg Oncol 11: 80
SHH	Sonic hedgehog signaling protein (Shh)	Up	Xie et al., 2014		Xie F, Xu X, Xu A, Liu C, Liang F, Xue M, Bai L. (2014). Aberrant activation of Sonic hedgehog signaling in chronic cholecystitis and gallbladder carcinoma. Hum Pathol 45: 513-21
PTCH	Sonic hedgehog signaling protein (Patched)	Up	Xie et al., 2014		Xie F, Xu X, Xu A, Liu C, Liang F, Xue M, Bai L. (2014). Aberrant activation of Sonic hedgehog signaling in chronic cholecystitis and gallbladder carcinoma. Hum Pathol 45: 513-21
GLI1	Sonic hedgehog signaling protein (Gli1)	Up	Xie et al., 2014		Xie F, Xu X, Xu A, Liu C, Liang F, Xue M, Bai L. (2014). Aberrant activation of Sonic hedgehog signaling in chronic cholecystitis and gallbladder carcinoma. Hum Pathol 45: 513-21
VEGFA	Vascular Endothelial Growth Factor- A (VEGF-A)	Up	Letelier et al., 2013		Letelier P, Garcia P, Leal P, Ili C, Buchegger K, Riquelme I, Sandoval A, Tapia O, Roa JC. (2013). Immunohistochemical Expression of Vascular Endothelial Growth Factor A in advanced Gallbladder Carcinoma. Appl Immunohistochem Mol Morphol
EIF6	Eukaryotic translation initiation factor 6	Up	Golob-Schwarzl et al., 2019		Golob-Schwarzl N, Wodlej C, Kleinegger F, Gogg-Kamerer M, Birkl-Toeglhofer AM, Petzold J, et al. (2019). Eukaryotic translation initiation factor 6 overexpression plays a major role in the translational control of gallbladder cancer. J Cancer Res Clin Oncol. 145(11):2699-2711. doi: 10.1007/s00432-019-03030-x. Epub 2019 Oct 4.
CTSL	cathepsin L (CTSL)	Up	Mehra et al., 2019		Mehra S, Panwar R, Thakur B, Yadav R, Kumar M, Singh R, et al. (2019). Expression and Clinical Implications of Cysteine Cathepsins in Gallbladder Carcinoma. Front Oncol. 22;9:1239. doi: 10.3389/fonc.2019.01239.
CTSB	cathepsin B (CTSB)	Up	Mehra et al., 2019		Mehra S, Panwar R, Thakur B, Yadav R, Kumar M, Singh R, et al. (2019). Expression and Clinical Implications of Cysteine Cathepsins in Gallbladder Carcinoma. Front Oncol. 22;9:1239. doi: 10.3389/fonc.2019.01239.
	pERK1/2	Up	Li et al., 2017	Gene symbol not available	Li M, Chen L, Qu Y, Sui F, Yang Q, Ji M, Shi B, Chen M, Hou P. (2017). Identification of MAP kinase pathways as therapeutic targets in gallbladder carcinoma using targeted parallel sequencing. Oncotarget. 30;8(22):36319-36330. doi: 10.18632/oncotarget.16751.
CTNNB1	β-catenin	Up	Li et al., 2017		Li M, Chen L, Qu Y, Sui F, Yang Q, Ji M, Shi B, Chen M, Hou P. (2017). Identification of MAP kinase pathways as therapeutic targets in gallbladder carcinoma using targeted parallel sequencing. Oncotarget. 30;8(22):36319-36330. doi: 10.18632/oncotarget.16751.
PGK1	Phosphoglycerate Kinase 1	Down	Lu et al., 2015		Lu W, Gao J, Yang J, Cao Y, Jiang L, Li M, Zhang Y, Zhou J, Liu Y. (2015). Down-Regulated Phosphoglycerate Kinase 1 Expression Is Associated With Poor Prognosis in Patients With Gallbladder Cancer. Medicine (Baltimore). 94(49):e2244. doi: 10.1097/MD.0000000000002244.
ARAF	Serine/threonine-protein kinase A-Raf	Up	Lin et al., 2020		Lin W, Tong C, Zhang W, Cen W, Wang Y, Li J, Zhu Z, Yu J, Lu B. (2020). Silencing ARAF Suppresses the Malignant Phenotypes of Gallbladder Cancer Cells. Biomed Res Int. 3235786. doi: 10.1155/2020/3235786.
STAT3	STAT3	Up	Zhou et al., 2021		Zhou, H., Yuan, Y., & Qian, H. (2021). Expression of STAT3 and vasculogenic mimicry in gallbladder carcinoma promotes invasion and metastasis. Experimental and Therapeutic Medicine, 22, 738. https://doi.org/10.3892/etm.2021.10170
CDKN2A	P16	Down	Xue et al., 2021		Xue L, Wang X, Yang Y, Zhao G, Han Y, Fu Z, Sun G, Yang J. (2021). Segnet Network Algorithm-Based Ultrasound Images in the Diagnosis of Gallbladder Stones Complicated with Gallbladder Carcinoma and the Relationship between P16 Expression with Gallbladder Carcinoma. J Healthc Eng. 2819986. doi: 10.1155/2021/2819986.
RBMS3	RNA-binding motif, single-stranded-interacting protein 3	Down	Wu et al., 2020		Wu, Y., Meng, D., You, Y., Sun, R., Yan, Q., Bao, J. et al. (2020). Increased expression of RBMS3 predicts a favorable prognosis in human gallbladder carcinoma. Oncology Reports, 44, 55-68. https://doi.org/10.3892/or.2020.7594
MFAP5	microfibril-associated protein 5 (MFAP5)	Down	Zhao et al., 2020		Zhao, L., Xu, L., Hemmerich, A., Ferguson, N. L., Guy, C. D., McCall, S. J., et al. (2021). Reduced MFAP5 expression in stroma of gallbladder adenocarcinoma and its potential diagnostic utility. Virchows Archiv : an international journal of pathology, 478(3), 427–434. https://doi.org/10.1007/s00428-020-02925-2
VEGFA	Vascular endothelial growth factor A	Up	Singh et al., 2021		Singh P, Jain SL, Sakhuja P, Agarwal A. (2021). Expression of VEGF-A, HER2/neu, and KRAS in gall bladder carcinoma and their correlation with clinico-pathological parameters. Indian J Pathol Microbiol;64:687-92
CALR	calreticulin (CRT)	Up	Ye et al., 2021		Ye, J., Qi, L., Du, Z., Yu, L., Chen, K., Li, R., et al. (2021). Calreticulin: a potential diagnostic and therapeutic biomarker in gallbladder cancer. Aging, 13(4), 5607–5620. https://doi.org/10.18632/aging.202488

## Sheet: Supplementary Table S4
Supplementary Table S4: Differentially expressed lncRNAs in GBC tissue from targeted studies.
lncRNA Type	lncRNA expression	References		Complete references
AFAP1-AS1	Up	Ma et al., 2016		Ma, F., Wang, S.-H., Cai, Q., Zhang, M.-D., Yang, Y. and Ding, J. (2016). Overexpression of LncRNA AFAP1-AS1 predicts poor prognosis and promotes cells proliferation and invasion in gallbladder cancer. Biomedicine & Pharmacotherapy, 84, pp.1249–1255. doi:10.1016/j.biopha.2016.10.064.
ANRIL or CDKN2B-AS1	Up	Liu et al., 2016		Liu, B., Shen, E. D., Liao, M. M., Hu, Y. B., Wu, K., Yang, P., et al. (2016). Expression and mechanisms of long non-coding RNA genes MEG3 and ANRIL in gallbladder cancer. Tumour biology : the journal of the International Society for Oncodevelopmental Biology and Medicine, 37(7), 9875–9886. https://doi.org/10.1007/s13277-016-4863-y
CCAT1	Up	Ma et al., 2015		Ma, M. Z., Chu, B. F., Zhang, Y., Weng, M. Z., Qin, Y. Y., Gong, W., & Quan, Z. W. (2015). Long non-coding RNA CCAT1 promotes gallbladder cancer development via negative modulation of miRNA-218-5p. Cell death & disease, 6(1), e1583. https://doi.org/10.1038/cddis.2014.541
CRNDE	Up	Wang et al., 2017		Wang, J., Liu, H., Shen, X., Wang, Y., Zhang, D., Shen, S., et al. (2017). Long non-coding RNA expression profiles in gallbladder carcinoma identified using microarray analysis. Oncology letters, 13(5), 3508–3516. https://doi.org/10.3892/ol.2017.5893
CTA‑941F9.9	Down	Wang et al., 2017		Wang, J., Liu, H., Shen, X., Wang, Y., Zhang, D., Shen, S., et al. (2017). Long non-coding RNA expression profiles in gallbladder carcinoma identified using microarray analysis. Oncology letters, 13(5), 3508–3516. https://doi.org/10.3892/ol.2017.5893
DGCR5	Up	Liu et al., 2020		Liu, S., Chu, B., Cai, C., Wu, X., Yao, W., Wu, Z., et al. (2020). DGCR5 Promotes Gallbladder Cancer by Sponging MiR-3619-5p via MEK/ERK1/2 and JNK/p38 MAPK Pathways. Journal of Cancer, 11(18), 5466–5477. https://doi.org/10.7150/jca.46351
EPIC1	Up	Fu et al., 2021		Fu, C., Nie, L., Yin, T., Xu, X., & Lu, W. (2021). LncRNA EPIC1 promotes proliferation and inhibits apoptosis of gallbladder cancer cells by interacting with LET. Annals of hepatology, 26, 100563. https://doi.org/10.1016/j.aohep.2021.100563
FIRRE	Up	Wang et al., 2021		Wang, S., Wang, Y., Wang, S., Tong, H., Tang, Z., Wang, J., et al. (2021). Long Non-coding RNA FIRRE Acts as a miR-520a-3p Sponge to Promote Gallbladder Cancer Progression via Mediating YOD1 Expression. Frontiers in genetics, 12, 674653. https://doi.org/10.3389/fgene.2021.674653
GATA6-AS	Down	Li et al., 2019		Li, K., Tang, J., & Hou, Y. (2019). LncRNA GATA6-AS inhibits cancer cell migration and invasion in gallbladder cancer by downregulating miR-421. OncoTargets and therapy, 12, 8047–8053. https://doi.org/10.2147/OTT.S212231
GBCDRlnc1	Up	Cai et al., 2019		Cai, Q., Wang, S., Jin, L., Weng, M., Zhou, D., Wang, J., et al. (2019). Long non-coding RNA GBCDRlnc1 induces chemoresistance of gallbladder cancer cells by activating autophagy. Molecular cancer, 18(1), 82. https://doi.org/10.1186/s12943-019-1016-0
GCASPC	Down	Ma et al., 2016		Ma, M. Z., Zhang, Y., Weng, M. Z., Wang, S. H., Hu, Y., Hou, Z. Y., et al. (2016). Long Noncoding RNA GCASPC, a Target of miR-17-3p, Negatively Regulates Pyruvate Carboxylase-Dependent Cell Proliferation in Gallbladder Cancer. Cancer research, 76(18), 5361–5371. https://doi.org/10.1158/0008-5472.CAN-15-3047
H19	Up	Wang et al., 2016a		Wang, S. H., Wu, X. C., Zhang, M. D., Weng, M. Z., Zhou, D., & Quan, Z. W. (2015). Upregulation of H19 indicates a poor prognosis in gallbladder carcinoma and promotes epithelial-mesenchymal transition. American journal of cancer research, 6(1), 15–26.
H19	Up	Wang et al., 2016b		Wang, S. H., Wu, X. C., Zhang, M. D., Weng, M. Z., Zhou, D., & Quan, Z. W. (2016). Long noncoding RNA H19 contributes to gallbladder cancer cell proliferation by modulated miR-194-5p targeting AKT2. Tumour biology : the journal of the International Society for Oncodevelopmental Biology and Medicine, 37(7), 9721–9730. https://doi.org/10.1007/s13277-016-4852-1
H19	Up	Wang et al., 2016c		Wang, S. H., Ma, F., Tang, Z. H., Wu, X. C., Cai, Q., Zhang, M. D., et al. (2016). Long non-coding RNA H19 regulates FOXM1 expression by competitively binding endogenous miR-342-3p in gallbladder cancer. Journal of experimental & clinical cancer research : CR, 35(1), 160. https://doi.org/10.1186/s13046-016-0436-6
HEGBC	Up	Yang et al., 2018		Yang, L., Gao, Q., Wu, X., Feng, F., & Xu, K. (2018). Long noncoding RNA HEGBC promotes tumorigenesis and metastasis of gallbladder cancer via forming a positive feedback loop with IL-11/STAT3 signaling pathway. Journal of experimental & clinical cancer research : CR, 37(1), 186. https://doi.org/10.1186/s13046-018-0847-7
HGBC	Up	Hu et al., 2019		Hu, Y. P., Jin, Y. P., Wu, X. S., Yang, Y., Li, Y. S., Li, H. F., et al. (2019). LncRNA-HGBC stabilized by HuR promotes gallbladder cancer progression by regulating miR-502-3p/SET/AKT axis. Molecular cancer, 18(1), 167. https://doi.org/10.1186/s12943-019-1097-9
HOTAIR	Up	Ma et al., 2014		Ma, M. Z., Li, C. X., Zhang, Y., Weng, M. Z., Zhang, M. D., Qin, Y. Y., et al. (2014). Long non-coding RNA HOTAIR, a c-Myc activated driver of malignancy, negatively regulates miRNA-130a in gallbladder cancer. Molecular cancer, 13, 156. https://doi.org/10.1186/1476-4598-13-156
HOXA-AS2	Up	Zhang et al., 2017		Zhang, P., Cao, P., Zhu, X., Pan, M., Zhong, K., He, R., et al. (2017). Upregulation of long non-coding RNA HOXA-AS2 promotes proliferation and induces epithelial-mesenchymal transition in gallbladder carcinoma. Oncotarget, 8(20), 33137–33143. https://doi.org/10.18632/oncotarget.16561
LET	Down	Fu et al., 2021		Fu, C., Nie, L., Yin, T., Xu, X., & Lu, W. (2021). LncRNA EPIC1 promotes proliferation and inhibits apoptosis of gallbladder cancer cells by interacting with LET. Annals of hepatology, 26, 100563. https://doi.org/10.1016/j.aohep.2021.100563
LET	Down	Ma et al., 2014		Ma, M. Z., Kong, X., Weng, M. Z., Zhang, M. D., Qin, Y. Y., Gong, W., et al. (2015). Long non-coding RNA-LET is a positive prognostic factor and exhibits tumor-suppressive activity in gallbladder cancer. Molecular carcinogenesis, 54(11), 1397–1406. https://doi.org/10.1002/mc.22215
LINC00152	Up	Cai et al., 2017		Cai, Q., Wang, Z., Wang, S., Weng, M., Zhou, D., Li, C., et al. (2017). Long non-coding RNA LINC00152 promotes gallbladder cancer metastasis and epithelial-mesenchymal transition by regulating HIF-1α via miR-138. Open biology, 7(1), 160247. https://doi.org/10.1098/rsob.160247
LINC00261	Down	Niu et al., 2020		Niu, J. Z., Liang, X. C., Xu, Z. W., Li, Z. H., Li, J., Meng, Y., et al. (2020). Long non-coding RNA Linc00261 as a novel potential diagnostic and prognostic biomarker for gallbladder cancer. Translational cancer research, 9(10), 6078–6085. https://doi.org/10.21037/tcr-20-1091
LINC01410	Up	Lu et al., 2021		Lu, L., Zhang, S., Song, Z., Lu, W., Wang, Z., & Zhou, Y. (2021). Long Non-Coding RNA LINC01410 Promoted Tumor Progression via the ErbB Signaling Pathway by Targeting STAT5 in Gallbladder Cancer. Frontiers in oncology, 11, 659123. https://doi.org/10.3389/fonc.2021.659123
LINC01694	Up	Liu et al., 2020		Liu, L., Yan, Y., Zhang, G., Chen, C., Shen, W., & Xing, P. (2020). Knockdown of LINC01694 inhibits growth of gallbladder cancer cells via miR-340-5p/Sox4. Bioscience reports, 40(4), BSR20194444. https://doi.org/10.1042/BSR20194444
lnc-DILC	Up	Liang et al., 2019		Liang, C., Yang, P., Han, T., Wang, R. Y., Xing, X. L., Si, A. F., et al. (2019). Long non-coding RNA DILC promotes the progression of gallbladder carcinoma. Gene, 694, 102–110. https://doi.org/10.1016/j.gene.2018.12.086
lncGALM	Up	Li et al., 2020		Li, H., Hu, Y., Jin, Y., Zhu, Y., Hao, Y., Liu, F., et al. (2020). Long noncoding RNA lncGALM increases risk of liver metastasis in gallbladder cancer through facilitating N-cadherin and IL-1β-dependent liver arrest and tumor extravasation. Clinical and translational medicine, 10(7), e201. https://doi.org/10.1002/ctm2.201
Loc344887	Up	Wu et al., 2017		Wu, X. C., Wang, S. H., Ou, H. H., Zhu, B., Zhu, Y., Zhang, Q., et al. (2017). The NmrA-like family domain containing 1 pseudogene Loc344887 is amplified in gallbladder cancer and promotes epithelial-mesenchymal transition. Chemical biology & drug design, 90(3), 456–463. https://doi.org/10.1111/cbdd.12967
MALAT1	Up	Lin et al., 2019		Lin, N., Yao, Z., Xu, M., Chen, J., Lu, Y., Yuan, L., et al. (2019). Long noncoding RNA MALAT1 potentiates growth and inhibits senescence by antagonizing ABI3BP in gallbladder cancer cells. Journal of experimental & clinical cancer research : CR, 38(1), 244. https://doi.org/10.1186/s13046-019-1237-5
MALAT1	Up	Wang et al., 2016a		Wang, S. H., Zhang, W. J., Wu, X. C., Weng, M. Z., Zhang, M. D., Cai, Q., et al. (2016). The lncRNA MALAT1 functions as a competing endogenous RNA to regulate MCL-1 expression by sponging miR-363-3p in gallbladder cancer. Journal of cellular and molecular medicine, 20(12), 2299–2308. https://doi.org/10.1111/jcmm.12920
MALAT1	Up	Wang et al., 2016b		Wang, S. H., Zhang, W. J., Wu, X. C., Zhang, M. D., Weng, M. Z., Zhou, D., et al. (2016). Long non-coding RNA Malat1 promotes gallbladder cancer development by acting as a molecular sponge to regulate miR-206. Oncotarget, 7(25), 37857–37867. https://doi.org/10.18632/oncotarget.9347
MALAT1	Up	Wu et al., 2014		Wu, X. S., Wang, X. A., Wu, W. G., Hu, Y. P., Li, M. L., Ding, Q., et al. (2014). MALAT1 promotes the proliferation and metastasis of gallbladder cancer cells by activating the ERK/MAPK pathway. Cancer biology & therapy, 15(6), 806–814. https://doi.org/10.4161/cbt.28584
MEG3	Down	Jin et al., 2018		Jin, L., Cai, Q., Wang, S., Wang, S., Mondal, T., Wang, J., et al. (2018). Long noncoding RNA MEG3 regulates LATS2 by promoting the ubiquitination of EZH2 and inhibits proliferation and invasion in gallbladder cancer. Cell death & disease, 9(10), 1017. https://doi.org/10.1038/s41419-018-1064-1
MEG3	Down	Liu et al., 2016		Liu, B., Shen, E. D., Liao, M. M., Hu, Y. B., Wu, K., Yang, P., et al. (2016). Expression and mechanisms of long non-coding RNA genes MEG3 and ANRIL in gallbladder cancer. Tumour biology : the journal of the International Society for Oncodevelopmental Biology and Medicine, 37(7), 9875–9886. https://doi.org/10.1007/s13277-016-4863-y
MINCR	Up	Wang et al., 2016		Wang, S. H., Yang, Y., Wu, X. C., Zhang, M. D., Weng, M. Z., Zhou, D., et al. (2016). Long non-coding RNA MINCR promotes gallbladder cancer progression through stimulating EZH2 expression. Cancer letters, 380(1), 122–133. https://doi.org/10.1016/j.canlet.2016.06.019
MYLK-AS1	Up	Li et al., 2021		Li, Y., Tian, M., Zhang, D., Zhuang, Y., Li, Z., Xie, S., et al. (2021). Long Non-Coding RNA Myosin Light Chain Kinase Antisense 1 Plays an Oncogenic Role in Gallbladder Carcinoma by Promoting Chemoresistance and Proliferation. Cancer management and research, 13, 6219–6230. https://doi.org/10.2147/CMAR.S323759
NEAT1	Up	Yang et al., 2020		Yang, F., Tang, Z., Duan, A., Yi, B., Shen, N., Bo, Z., et al. (2020). Long Noncoding RNA NEAT1 Upregulates Survivin and Facilitates Gallbladder Cancer Progression by Sponging microRNA-335. OncoTargets and therapy, 13, 2357–2367. https://doi.org/10.2147/OTT.S236350
PAGBC	Up	Wu et al., 2017		Wu, X. S., Wang, F., Li, H. F., Hu, Y. P., Jiang, L., Zhang, F., et al. (2017). LncRNA-PAGBC acts as a microRNA sponge and promotes gallbladder tumorigenesis. EMBO reports, 18(10), 1837–1853. https://doi.org/10.15252/embr.201744147
PVT1	Up	Liu and Xu, 2020		Liu, K., & Xu, Q. (2020). LncRNA PVT1 regulates gallbladder cancer progression through miR-30d-5p. Journal of biological regulators and homeostatic agents, 34(3), 875–883. https://doi.org/10.23812/20-180-A-32
PVT1	Up	Chen et al., 2019		Chen, J., Yu, Y., Li, H., Hu, Q., Chen, X., He, Y., et al. (2019). Long non-coding RNA PVT1 promotes tumor progression by regulating the miR-143/HK2 axis in gallbladder cancer. Molecular cancer, 18(1), 33. https://doi.org/10.1186/s12943-019-0947-9
PVT1	Up	Jin et al., 2020		Jin, L., Cai, Q., Wang, S., Wang, S., Wang, J., & Quan, Z. (2020). Long noncoding RNA PVT1 promoted gallbladder cancer proliferation by epigenetically suppressing miR-18b-5p via DNA methylation. Cell death & disease, 11(10), 871. https://doi.org/10.1038/s41419-020-03080-x
ROR	Up	Wang et al., 2016		Wang, S. H., Zhang, M. D., Wu, X. C., Weng, M. Z., Zhou, D., & Quan, Z. W. (2016). Overexpression of LncRNA-ROR predicts a poor outcome in gallbladder cancer patients and promotes the tumor cells proliferation, migration, and invasion. Tumour biology : the journal of the International Society for Oncodevelopmental Biology and Medicine, 37(9), 12867–12875. https://doi.org/10.1007/s13277-016-5210-z
RP11-147L13.8	Down	Zheng et al., 2021		Zheng, B., Wang, J., Fan, K., Sun, W., Wan, W., Gao, Z., et al. (2021). lncRNA RP11-147L13.8 suppresses metastasis and chemo-resistance by modulating the phosphorylation of c-Jun protein in GBC. Molecular therapy oncolytics, 23, 124–137. https://doi.org/10.1016/j.omto.2021.08.016
RP11‑304L19.1	Up	Wang et al., 2017		Wang, J., Liu, H., Shen, X., Wang, Y., Zhang, D., Shen, S., et al. (2017). Long non-coding RNA expression profiles in gallbladder carcinoma identified using microarray analysis. Oncology letters, 13(5), 3508–3516. https://doi.org/10.3892/ol.2017.5893
RP5‑899B16.2	Down	Wang et al., 2017		Wang, J., Liu, H., Shen, X., Wang, Y., Zhang, D., Shen, S., et al. (2017). Long non-coding RNA expression profiles in gallbladder carcinoma identified using microarray analysis. Oncology letters, 13(5), 3508–3516. https://doi.org/10.3892/ol.2017.5893
SPRY4-IT1	Up	Yang et al., 2017		Yang, L., Cheng, X., Ge, N., Guo, W., Feng, F., & Wan, F. (2017). Long non-coding RNA SPRY4-IT1 promotes gallbladder carcinoma progression. Oncotarget, 8(2), 3104–3110. https://doi.org/10.18632/oncotarget.13621
SSTR5-AS1	Up	Xue et al., 2019		Xue, Z., Yang, B., Xu, Q., Zhu, X., & Qin, G. (2020). Long non-coding RNA SSTR5-AS1 facilitates gemcitabine resistance via stabilizing NONO in gallbladder carcinoma. Biochemical and biophysical research communications, 522(4), 952–959. https://doi.org/10.1016/j.bbrc.2019.10.104
TMPO‑AS1	Up	Sui et al., 2021		Sui, Z., & Sui, X. (2021). Long non-coding RNA TMPO-AS1 promotes cell proliferation, migration, invasion and epithelial-to-mesenchymal transition in gallbladder carcinoma by regulating the microRNA-1179/E2F2 axis. Oncology letters, 22(6), 855. https://doi.org/10.3892/ol.2021.13116
TTN-AS1	Up	Lin et al., 2021		Lin, Z., Li, Y., Shao, R., Hu, Y., & Gao, H. (2021). LncRNA TTN-AS1 acts as a tumor promoter in gallbladder carcinoma by regulating miR-107/HMGA1 axis. World journal of surgical oncology, 19(1), 163. https://doi.org/10.1186/s12957-021-02279-2
TUG1	Up	Ma et al., 2017		Ma, F., Wang, S. H., Cai, Q., Jin, L. Y., Zhou, D., Ding, J., et al. (2017). Long non-coding RNA TUG1 promotes cell proliferation and metastasis by negatively regulating miR-300 in gallbladder carcinoma. Biomedicine & pharmacotherapy = Biomedecine & pharmacotherapie, 88, 863–869. https://doi.org/10.1016/j.biopha.2017.01.150
UCA1	Up	Cai et al., 2017		Cai, Q., Jin, L., Wang, S., Zhou, D., Wang, J., Tang, Z., et al. (2017). Long non-coding RNA UCA1 promotes gallbladder cancer progression by epigenetically repressing p21 and E-cadherin expression. Oncotarget, 8(29), 47957–47968. https://doi.org/10.18632/oncotarget.18204
UCA1	Up	Zhang et al., 2020		Zhang, T., Chen, L., Xu, X., & Shen, C. (2020). Knockdown of Long Noncoding RNA Urothelial Carcinoma-Associated 1 Represses Gallbladder Cancer Advancement by Regulating SPOCK1 Expression Through Sponging miR-613. Cancer biotherapy & radiopharmaceuticals, 10.1089/cbr.2020.4290. Advance online publication. https://doi.org/10.1089/cbr.2020.4290

## Sheet: Supplementary Table S5
Supplementary Table S5 : Non-redundant list of miRNA-mRNA interaction using IPA analysis. A total of 4211 miRNA-mRNA interactions were observed which includes 'Experimentally observed' and 'High (predicted)' targets. Expression log ratio '1' is 'upregulation' while expression log ratio '-1' is 'downregulation'.
ID	Symbol	Expr Log Ratio	Source	Confidence	ID	Symbol	Expr Log Ratio	Location	Pathway	Species
hsa-miR-143	miR-143-3p (and other miRNAs w/seed GAGAUGA)	-1	Ingenuity Expert Findings	Experimentally Observed	TOP2A	TOP2A	1	Nucleus	Cell Cycle Control of Chromosomal Replication,Cell Cycle: G2/M DNA Damage Checkpoint Regulation,NER (Nucleotide Excision Repair, Enhanced Pathway)	Human,Mouse,Rat
hsa-miR-30a	miR-30c-5p (and other miRNAs w/seed GUAAACA)	-1	TargetScan Human	High (predicted)	MTDH	MTDH	1	Cytoplasm		Human,Mouse,Rat
hsa-miR-26a	miR-26a-5p (and other miRNAs w/seed UCAAGUA)	-1	Ingenuity Expert Findings,TarBase,TargetScan Human,miRecords	Experimentally Observed,High (predicted)	EZH2	EZH2	1	Nucleus	Adipogenesis pathway,Hepatic Fibrosis Signaling Pathway,HOTAIR Regulatory Pathway,Pulmonary Fibrosis Idiopathic Signaling Pathway,Senescence Pathway	Human,Mouse,Rat
hsa-miR-1	miR-1-3p (and other miRNAs w/seed GGAAUGU)	-1	TarBase,TargetScan Human,miRecords	Experimentally Observed,High (predicted)	TAGLN2	TAGLN2	1	Cytoplasm		Human,Mouse,Rat
hsa-miR-1	miR-1-3p (and other miRNAs w/seed GGAAUGU)	-1	TarBase,TargetScan Human	Experimentally Observed,Moderate (predicted)	PTMA	PTMA	1	Nucleus		Human
hsa-miR-125b-5p	miR-125b-5p (and other miRNAs w/seed CCCUGAG)	-1	miRecords	Experimentally Observed	TSPAN8	TSPAN8	1	Plasma Membrane		Human,Mouse,Rat
hsa-miR-133b	miR-133a-3p (and other miRNAs w/seed UUGGUCC)	-1	TargetScan Human	High (predicted)	TAGLN2	TAGLN2	1	Cytoplasm		Human,Mouse,Rat
hsa-let-7c	let-7a-5p (and other miRNAs w/seed GAGGUAG)	-1	TargetScan Human	High (predicted)	S100A8	S100A8	1	Cytoplasm	Atherosclerosis Signaling,Clathrin-mediated Endocytosis Signaling,IL-12 Signaling and Production in Macrophages,LXR/RXR Activation,Osteoarthritis Pathway,Production of Nitric Oxide and Reactive Oxygen Species in Macrophages,Role of IL-17A in Psoriasis	Human,Mouse,Rat
hsa-miR-376a-3p	miR-376a-3p (and other miRNAs w/seed UCAUAGA)	-1	TargetScan Human	High (predicted)	PTMA	PTMA	1	Nucleus		Human
hsa-miR-23b-3p	miR-23a-3p (and other miRNAs w/seed UCACAUU)	-1	TargetScan Human,miRecords	Experimentally Observed,Moderate (predicted)	LMNB1	LMNB1	1	Nucleus	Granzyme B Signaling,Mechanisms of Viral Exit from Host Cells	Human,Mouse,Rat
hsa-miR-194-5p	miR-194-5p (miRNAs w/seed GUAACAG)	-1	TargetScan Human	High (predicted)	HIST1H2BD	H2BC5	1	Nucleus	Ferroptosis Signaling Pathway,NAD Signaling Pathway	Human,Mouse,Rat
hsa-miR-101-3p	miR-101-3p (and other miRNAs w/seed ACAGUAC)	-1	TarBase,TargetScan Human,miRecords	Experimentally Observed,High (predicted)	EZH2	EZH2	1	Nucleus	Adipogenesis pathway,Hepatic Fibrosis Signaling Pathway,HOTAIR Regulatory Pathway,Pulmonary Fibrosis Idiopathic Signaling Pathway,Senescence Pathway	Human,Mouse,Rat
hsa-miR-377-3p	miR-377-3p (miRNAs w/seed UCACACA)	-1	TargetScan Human	High (predicted)	PTMA	PTMA	1	Nucleus		Human
hsa-miR-34b-5p	miR-2682-5p (and other miRNAs w/seed AGGCAGU)	-1	TargetScan Human	High (predicted)	OLFM4	OLFM4	1	Extracellular Space		Human,Mouse,Rat
hsa-miR-22-3p	miR-22-3p (miRNAs w/seed AGCUGCC)	-1	TargetScan Human	High (predicted)	CDX2	CDX2	1	Nucleus	Role of NANOG in Mammalian Embryonic Stem Cell Pluripotency,Role of OCT4 in Mammalian Embryonic Stem Cell Pluripotency,Transcriptional Regulatory Network in Embryonic Stem Cells	Human,Mouse,Rat
hsa-miR-126-5p	miR-126a-5p (and other miRNAs w/seed AUUAUUA)	-1	Ingenuity Expert Findings	Experimentally Observed	MTDH	MTDH	1	Cytoplasm		Human,Mouse,Rat
hsa-miR-107	miR-103-3p (and other miRNAs w/seed GCAGCAU)	-1	TargetScan Human	High (predicted)	HMGCS2	HMGCS2	1	Cytoplasm	Ketogenesis,LPS/IL-1 Mediated Inhibition of RXR Function,Mevalonate Pathway I,NAD Signaling Pathway,PXR/RXR Activation,Sirtuin Signaling Pathway,Superpathway of Cholesterol Biosynthesis,Superpathway of Geranylgeranyldiphosphate Biosynthesis I (via Mevalonate)	Human,Mouse,Rat
hsa-miR-223-3p	miR-223-3p (miRNAs w/seed GUCAGUU)	-1	TargetScan Human	High (predicted)	CEACAM5	CEACAM5	1	Plasma Membrane		Human
hsa-miR-342-3p	miR-342-3p (miRNAs w/seed CUCACAC)	-1	Ingenuity Expert Findings,TargetScan Human	Experimentally Observed,Moderate (predicted)	MTDH	MTDH	1	Cytoplasm		Human,Mouse,Rat
hsa-miR-185-5p	miR-185-5p (and other miRNAs w/seed GGAGAGA)	-1	TargetScan Human	High (predicted)	HDGF	HDGF	1	Extracellular Space		Human,Mouse,Rat
hsa-miR-320e	miR-320e (miRNAs w/seed AAGCUGG)	-1	TargetScan Human	High (predicted)	PYCARD	PYCARD	1	Cytoplasm	Coronavirus Pathogenesis Pathway,Inflammasome pathway,Necroptosis Signaling Pathway,Neuroinflammation Signaling Pathway,Oxytocin In Brain Signaling Pathway,Pyroptosis Signaling Pathway,Role of Hypercytokinemia/hyperchemokinemia in the Pathogenesis of Influenza,Role of PKR in Interferon Induction and Antiviral Response	Human,Mouse,Rat
hsa-miR-455-3p	miR-455-3p (miRNAs w/seed CAGUCCA)	-1	TargetScan Human	High (predicted)	CDX2	CDX2	1	Nucleus	Role of NANOG in Mammalian Embryonic Stem Cell Pluripotency,Role of OCT4 in Mammalian Embryonic Stem Cell Pluripotency,Transcriptional Regulatory Network in Embryonic Stem Cells	Human,Mouse,Rat
hsa-miR-484	miR-344a-5p (and other miRNAs w/seed CAGGCUC)	-1	TargetScan Human	High (predicted)	S100P	S100P	1	Cytoplasm		Human
hsa-miR-151a-3p	miR-151-3p (and other miRNAs w/seed UAGACUG)	-1	TargetScan Human	High (predicted)	CEACAM5	CEACAM5	1	Plasma Membrane		Human
hsa-miR-181c-5p	miR-181a-5p (and other miRNAs w/seed ACAUUCA)	-1	miRecords	Experimentally Observed	CDX2	CDX2	1	Nucleus	Role of NANOG in Mammalian Embryonic Stem Cell Pluripotency,Role of OCT4 in Mammalian Embryonic Stem Cell Pluripotency,Transcriptional Regulatory Network in Embryonic Stem Cells	Human,Mouse,Rat
hsa-miR-17-3p	miR-17-3p (and other miRNAs w/seed CUGCAGU)	-1	TargetScan Human	High (predicted)	SOD2	SOD2	1	Cytoplasm	Acute Phase Response Signaling,Estrogen Receptor Signaling,Hepatic Fibrosis Signaling Pathway,Mitochondrial Dysfunction,NAD Signaling Pathway,Neuroinflammation Signaling Pathway,NRF2-mediated Oxidative Stress Response,PEDF Signaling,Senescence Pathway,Sirtuin Signaling Pathway,Superoxide Radicals Degradation	Human,Mouse,Rat
hsa-miR-95	miR-95-3p (miRNAs w/seed UCAACGG)	-1	TargetScan Human	High (predicted)	HDGF	HDGF	1	Extracellular Space		Human,Mouse,Rat
hsa-miR-338-5p	miR-338-5p (miRNAs w/seed ACAAUAU)	1	TargetScan Human	High (predicted)	APCS	APCS	-1	Extracellular Space	Acute Phase Response Signaling	Human,Mouse,Rat
hsa-miR-4269	miR-4269 (and other miRNAs w/seed CAGGCAC)	1	TargetScan Human	High (predicted)	CAV1	CAV1	-1	Plasma Membrane	Caveolar-mediated Endocytosis Signaling,eNOS Signaling,Estrogen Receptor Signaling,G Beta Gamma Signaling,Gap Junction Signaling,Glucocorticoid Receptor Signaling,Gαi Signaling,ID1 Signaling Pathway,Integrin Signaling,Nitric Oxide Signaling in the Cardiovascular System,PDGF Signaling,Pulmonary Fibrosis Idiopathic Signaling Pathway,Virus Entry via Endocytic Pathways	Human,Mouse,Rat
hsa-miR-4656	miR-4656 (and other miRNAs w/seed GGGCUGA)	1	TargetScan Human	High (predicted)	HSPB6	HSPB6	-1	Cytoplasm	Aldosterone Signaling in Epithelial Cells,Protein Ubiquitination Pathway	Human,Mouse,Rat
hsa-miR-4656	miR-4656 (and other miRNAs w/seed GGGCUGA)	1	TargetScan Human	High (predicted)	TAGLN	TAGLN	-1	Cytoplasm		Human,Mouse,Rat
hsa-miR-4314	miR-4314 (and other miRNAs w/seed UCUGGGA)	1	TargetScan Human	High (predicted)	ADH1B	ADH1B	-1	Cytoplasm	Ethanol Degradation II,Noradrenaline and Adrenaline Degradation,RAR Activation,Retinoate Biosynthesis I,Serotonin Degradation	Human
hsa-miR-4314	miR-4314 (and other miRNAs w/seed UCUGGGA)	1	TargetScan Human	High (predicted)	PRELP	PRELP	-1	Extracellular Space		Human,Mouse,Rat
hsa-miR-4532	miR-4532 (miRNAs w/seed CCCGGGG)	1	TargetScan Human	High (predicted)	HSPB6	HSPB6	-1	Cytoplasm	Aldosterone Signaling in Epithelial Cells,Protein Ubiquitination Pathway	Human,Mouse,Rat
hsa-miR-1233-1-5p	miR-1233-5p (and other miRNAs w/seed GUGGGAG)	1	TargetScan Human	High (predicted)	HSPB6	HSPB6	-1	Cytoplasm	Aldosterone Signaling in Epithelial Cells,Protein Ubiquitination Pathway	Human,Mouse,Rat
hsa-miR-6129	miR-3103-5p (and other miRNAs w/seed GAGGGAG)	1	TargetScan Human	High (predicted)	PDLIM7	PDLIM7	-1	Cytoplasm	GDNF Family Ligand-Receptor Interactions	Human,Mouse,Rat
hsa-miR-6129	miR-3103-5p (and other miRNAs w/seed GAGGGAG)	1	TargetScan Human	High (predicted)	TPM2	TPM2	-1	Extracellular Space	Calcium Signaling	Human
hsa-miR-3937	miR-3937 (miRNAs w/seed CAGGCGG)	1	TargetScan Human	High (predicted)	HSPB6	HSPB6	-1	Cytoplasm	Aldosterone Signaling in Epithelial Cells,Protein Ubiquitination Pathway	Human,Mouse,Rat
hsa-miR-4741	miR-4675 (and other miRNAs w/seed GGGCUGU)	1	TargetScan Human	High (predicted)	TAGLN	TAGLN	-1	Cytoplasm		Human,Mouse,Rat
hsa-miR-663a	miR-10396b-5p (and other miRNAs w/seed GGCGGGG)	1	TargetScan Human	High (predicted)	MYL9	MYL9	-1	Cytoplasm	Actin Cytoskeleton Signaling,Agranulocyte Adhesion and Diapedesis,Apelin Cardiomyocyte Signaling Pathway,Axonal Guidance Signaling,Calcium Signaling,Cardiac Hypertrophy Signaling,CDC42 Signaling,Cellular Effects of Sildenafil (Viagra),CXCR4 Signaling,Dilated Cardiomyopathy Signaling Pathway,Estrogen Receptor Signaling,G-Protein Coupled Receptor Signaling,Gα12/13 Signaling,Hepatic Fibrosis / Hepat…	Human,Mouse,Rat
hsa-miR-663a	miR-10396b-5p (and other miRNAs w/seed GGCGGGG)	1	TargetScan Human	High (predicted)	PRELP	PRELP	-1	Extracellular Space		Human,Mouse,Rat
hsa-miR-4734	miR-4734 (miRNAs w/seed CUGCGGG)	1	TargetScan Human	High (predicted)	DES	DES	-1	Cytoplasm	Dilated Cardiomyopathy Signaling Pathway,Signaling by Rho Family GTPases	Human,Mouse,Rat
hsa-miR-5196-5p	miR-4747-5p (and other miRNAs w/seed GGGAAGG)	1	TargetScan Human	High (predicted)	HSPB6	HSPB6	-1	Cytoplasm	Aldosterone Signaling in Epithelial Cells,Protein Ubiquitination Pathway	Human,Mouse,Rat
hsa-miR-5196-5p	miR-4747-5p (and other miRNAs w/seed GGGAAGG)	1	TargetScan Human	High (predicted)	MYL6	MYL6	-1	Cytoplasm	Actin Cytoskeleton Signaling,Agranulocyte Adhesion and Diapedesis,Apelin Cardiomyocyte Signaling Pathway,Axonal Guidance Signaling,Calcium Signaling,Cardiac Hypertrophy Signaling,CDC42 Signaling,Cellular Effects of Sildenafil (Viagra),CXCR4 Signaling,Dilated Cardiomyopathy Signaling Pathway,Estrogen Receptor Signaling,G-Protein Coupled Receptor Signaling,Gα12/13 Signaling,Hepatic Fibrosis / Hepat…	Human,Mouse,Rat
hsa-miR-5196-5p	miR-4747-5p (and other miRNAs w/seed GGGAAGG)	1	TargetScan Human	High (predicted)	VCL	VCL	-1	Plasma Membrane	Actin Cytoskeleton Signaling,Epithelial Adherens Junction Signaling,Germ Cell-Sertoli Cell Junction Signaling,ILK Signaling,Integrin Signaling,Leukocyte Extravasation Signaling,Paxillin Signaling,Regulation of Cellular Mechanics by Calpain Protease,Remodeling of Epithelial Adherens Junctions,Sertoli Cell-Sertoli Cell Junction Signaling,Tight Junction Signaling,VEGF Signaling	Human,Mouse,Rat
hsa-miR-5696	miR-5696 (miRNAs w/seed UCAUUUA)	1	TargetScan Human	High (predicted)	ADH1B	ADH1B	-1	Cytoplasm	Ethanol Degradation II,Noradrenaline and Adrenaline Degradation,RAR Activation,Retinoate Biosynthesis I,Serotonin Degradation	Human
hsa-miR-3188	miR-879-5p (and other miRNAs w/seed GAGGCUU)	1	TargetScan Human	High (predicted)	DPYSL3	DPYSL3	-1	Cytoplasm	Semaphorin Neuronal Repulsive Signaling Pathway,Semaphorin Signaling in Neurons	Human,Mouse,Rat
hsa-miR-3194-5p	miR-3194-5p (miRNAs w/seed GCCAGCC)	1	TargetScan Human	High (predicted)	PDLIM7	PDLIM7	-1	Cytoplasm	GDNF Family Ligand-Receptor Interactions	Human,Mouse,Rat
hsa-miR-1915-3p	miR-1915-3p (and other miRNAs w/seed CCCAGGG)	1	TargetScan Human	High (predicted)	FBLN5	FBLN5	-1	Extracellular Space		Human,Mouse,Rat
hsa-miR-4508	miR-12197-3p (and other miRNAs w/seed CGGGGCU)	1	TargetScan Human	High (predicted)	FBLN5	FBLN5	-1	Extracellular Space		Human,Mouse,Rat
hsa-miR-4271	miR-4271 (and other miRNAs w/seed GGGGAAG)	1	TargetScan Human	High (predicted)	TPM2	TPM2	-1	Extracellular Space	Calcium Signaling	Human
hsa-miR-6511b-5p	miR-6511b-5p (and other miRNAs w/seed UGCAGGC)	1	TargetScan Human	High (predicted)	PDLIM7	PDLIM7	-1	Cytoplasm	GDNF Family Ligand-Receptor Interactions	Human,Mouse,Rat
hsa-miR-4466	miR-675-5p (and other miRNAs w/seed GGUGCGG)	1	TargetScan Human	High (predicted)	HSPB6	HSPB6	-1	Cytoplasm	Aldosterone Signaling in Epithelial Cells,Protein Ubiquitination Pathway	Human,Mouse,Rat
hsa-miR-370	miR-370-3p (and other miRNAs w/seed CCUGCUG)	1	TargetScan Human	High (predicted)	RBP1	RBP1	-1	Extracellular Space	Acute Phase Response Signaling,Adipogenesis pathway,RAR Activation,Retinoate Biosynthesis I,Retinoate Biosynthesis II,Retinol Biosynthesis,The Visual Cycle	Human,Mouse,Rat
hsa-miR-4763-3p	miR-1207-5p (and other miRNAs w/seed GGCAGGG)	1	TargetScan Human	High (predicted)	ACTN1	ACTN1	-1	Cytoplasm	Actin Cytoskeleton Signaling,Germ Cell-Sertoli Cell Junction Signaling,ILK Signaling,Integrin Signaling,Leukocyte Extravasation Signaling,Paxillin Signaling,Regulation of Cellular Mechanics by Calpain Protease,Remodeling of Epithelial Adherens Junctions,Sertoli Cell-Sertoli Cell Junction Signaling,VEGF Signaling	Human,Mouse,Rat
hsa-miR-4763-3p	miR-1207-5p (and other miRNAs w/seed GGCAGGG)	1	TargetScan Human	High (predicted)	HSPB6	HSPB6	-1	Cytoplasm	Aldosterone Signaling in Epithelial Cells,Protein Ubiquitination Pathway	Human,Mouse,Rat
hsa-miR-4763-3p	miR-1207-5p (and other miRNAs w/seed GGCAGGG)	1	TargetScan Human	High (predicted)	PGM5	PGM5	-1	Cytoplasm	GDP-glucose Biosynthesis,Glucose and Glucose-1-phosphate Degradation,Glycogen Degradation II,Glycogen Degradation III	Human,Mouse,Rat
hsa-miR-4763-3p	miR-1207-5p (and other miRNAs w/seed GGCAGGG)	1	TargetScan Human	High (predicted)	TPM2	TPM2	-1	Extracellular Space	Calcium Signaling	Human
hsa-miR-4488	miR-1237-5p (and other miRNAs w/seed GGGGGCG)	1	TargetScan Human	High (predicted)	CNN1	CNN1	-1	Cytoplasm	Dilated Cardiomyopathy Signaling Pathway	Human,Mouse,Rat
hsa-miR-4488	miR-1237-5p (and other miRNAs w/seed GGGGGCG)	1	TargetScan Human	High (predicted)	TAGLN	TAGLN	-1	Cytoplasm		Human,Mouse,Rat
hsa-miR-4739	miR-6967-5p (and other miRNAs w/seed AGGGAGG)	1	TargetScan Human	High (predicted)	COL6A1	COL6A1	-1	Extracellular Space	GP6 Signaling Pathway,Hepatic Fibrosis / Hepatic Stellate Cell Activation,Pulmonary Fibrosis Idiopathic Signaling Pathway,Wound Healing Signaling Pathway	Human,Mouse,Rat
hsa-miR-4739	miR-6967-5p (and other miRNAs w/seed AGGGAGG)	1	TargetScan Human	High (predicted)	PRELP	PRELP	-1	Extracellular Space		Human,Mouse,Rat
hsa-miR-4739	miR-6967-5p (and other miRNAs w/seed AGGGAGG)	1	TargetScan Human	High (predicted)	TAGLN	TAGLN	-1	Cytoplasm		Human,Mouse,Rat
hsa-miR-6724-5p	miR-6724-5p (and other miRNAs w/seed UGGGCCC)	1	TargetScan Human	High (predicted)	PRELP	PRELP	-1	Extracellular Space		Human,Mouse,Rat
hsa-miR-371a-5p	miR-293-5p (and other miRNAs w/seed CUCAAAC)	1	miRecords	Experimentally Observed	TAGLN	TAGLN	-1	Cytoplasm		Human,Mouse,Rat
hsa-miR-1268a	miR-1268a (and other miRNAs w/seed GGGCGUG)	1	TargetScan Human	High (predicted)	PDLIM7	PDLIM7	-1	Cytoplasm	GDNF Family Ligand-Receptor Interactions	Human,Mouse,Rat
hsa-miR-4665-5p	miR-1275 (and other miRNAs w/seed UGGGGGA)	1	TargetScan Human	High (predicted)	CNN1	CNN1	-1	Cytoplasm	Dilated Cardiomyopathy Signaling Pathway	Human,Mouse,Rat
hsa-miR-4665-5p	miR-1275 (and other miRNAs w/seed UGGGGGA)	1	TargetScan Human	High (predicted)	DPYSL3	DPYSL3	-1	Cytoplasm	Semaphorin Neuronal Repulsive Signaling Pathway,Semaphorin Signaling in Neurons	Human,Mouse,Rat
hsa-miR-4665-5p	miR-1275 (and other miRNAs w/seed UGGGGGA)	1	TargetScan Human	High (predicted)	HSPB6	HSPB6	-1	Cytoplasm	Aldosterone Signaling in Epithelial Cells,Protein Ubiquitination Pathway	Human,Mouse,Rat
hsa-miR-4665-5p	miR-1275 (and other miRNAs w/seed UGGGGGA)	1	TargetScan Human	High (predicted)	PRELP	PRELP	-1	Extracellular Space		Human,Mouse,Rat
hsa-miR-4787-5p	miR-4787-5p (and other miRNAs w/seed CGGGGGU)	1	TargetScan Human	High (predicted)	HBA1	HBA1/HBA2	-1	Extracellular Space	Erythropoietin Signaling Pathway,Iron homeostasis signaling pathway	Human,Mouse,Rat
hsa-miR-1227-5p	miR-1227-5p (miRNAs w/seed UGGGGCC)	1	TargetScan Human	High (predicted)	HSPB6	HSPB6	-1	Cytoplasm	Aldosterone Signaling in Epithelial Cells,Protein Ubiquitination Pathway	Human,Mouse,Rat
hsa-miR-1227-5p	miR-1227-5p (miRNAs w/seed UGGGGCC)	1	TargetScan Human	High (predicted)	PRELP	PRELP	-1	Extracellular Space		Human,Mouse,Rat
hsa-miR-4651	miR-4651 (and other miRNAs w/seed GGGGUGG)	1	TargetScan Human	High (predicted)	HSPB6	HSPB6	-1	Cytoplasm	Aldosterone Signaling in Epithelial Cells,Protein Ubiquitination Pathway	Human,Mouse,Rat
hsa-miR-4651	miR-4651 (and other miRNAs w/seed GGGGUGG)	1	TargetScan Human	High (predicted)	MYL9	MYL9	-1	Cytoplasm	Actin Cytoskeleton Signaling,Agranulocyte Adhesion and Diapedesis,Apelin Cardiomyocyte Signaling Pathway,Axonal Guidance Signaling,Calcium Signaling,Cardiac Hypertrophy Signaling,CDC42 Signaling,Cellular Effects of Sildenafil (Viagra),CXCR4 Signaling,Dilated Cardiomyopathy Signaling Pathway,Estrogen Receptor Signaling,G-Protein Coupled Receptor Signaling,Gα12/13 Signaling,Hepatic Fibrosis / Hepat…	Human,Mouse,Rat
hsa-miR-4651	miR-4651 (and other miRNAs w/seed GGGGUGG)	1	TargetScan Human	High (predicted)	PDLIM7	PDLIM7	-1	Cytoplasm	GDNF Family Ligand-Receptor Interactions	Human,Mouse,Rat
hsa-miR-4651	miR-4651 (and other miRNAs w/seed GGGGUGG)	1	TargetScan Human	High (predicted)	PRELP	PRELP	-1	Extracellular Space		Human,Mouse,Rat
hsa-miR-4651	miR-4651 (and other miRNAs w/seed GGGGUGG)	1	TargetScan Human	High (predicted)	TPM2	TPM2	-1	Extracellular Space	Calcium Signaling	Human
hsa-miR-1587	miR-1587 (and other miRNAs w/seed UGGGCUG)	1	TargetScan Human	High (predicted)	TAGLN	TAGLN	-1	Cytoplasm		Human,Mouse,Rat
hsa-miR-4788	miR-4788 (miRNAs w/seed UACGGAC)	1	TargetScan Human	High (predicted)	ADH1B	ADH1B	-1	Cytoplasm	Ethanol Degradation II,Noradrenaline and Adrenaline Degradation,RAR Activation,Retinoate Biosynthesis I,Serotonin Degradation	Human
hsa-miR-4632-5p	miR-4436b-3p (and other miRNAs w/seed AGGGCAG)	1	TargetScan Human	High (predicted)	FHL1	FHL1	-1	Cytoplasm		Human,Mouse,Rat
hsa-miR-4745-5p	miR-4481 (and other miRNAs w/seed GAGUGGG)	1	TargetScan Human	High (predicted)	ADH1B	ADH1B	-1	Cytoplasm	Ethanol Degradation II,Noradrenaline and Adrenaline Degradation,RAR Activation,Retinoate Biosynthesis I,Serotonin Degradation	Human
hsa-miR-4745-5p	miR-4481 (and other miRNAs w/seed GAGUGGG)	1	TargetScan Human	High (predicted)	HSPB6	HSPB6	-1	Cytoplasm	Aldosterone Signaling in Epithelial Cells,Protein Ubiquitination Pathway	Human,Mouse,Rat
hsa-miR-4505	miR-3083-5p (and other miRNAs w/seed GGCUGGG)	1	TargetScan Human	High (predicted)	AOC3	AOC3	-1	Plasma Membrane	Agranulocyte Adhesion and Diapedesis,Phenylethylamine Degradation I	Human,Mouse,Rat
hsa-miR-4505	miR-3083-5p (and other miRNAs w/seed GGCUGGG)	1	TargetScan Human	High (predicted)	CNN1	CNN1	-1	Cytoplasm	Dilated Cardiomyopathy Signaling Pathway	Human,Mouse,Rat
hsa-miR-4505	miR-3083-5p (and other miRNAs w/seed GGCUGGG)	1	TargetScan Human	High (predicted)	DES	DES	-1	Cytoplasm	Dilated Cardiomyopathy Signaling Pathway,Signaling by Rho Family GTPases	Human,Mouse,Rat
hsa-miR-4505	miR-3083-5p (and other miRNAs w/seed GGCUGGG)	1	TargetScan Human	High (predicted)	HSPB6	HSPB6	-1	Cytoplasm	Aldosterone Signaling in Epithelial Cells,Protein Ubiquitination Pathway	Human,Mouse,Rat
hsa-miR-4505	miR-3083-5p (and other miRNAs w/seed GGCUGGG)	1	TargetScan Human	High (predicted)	PRELP	PRELP	-1	Extracellular Space		Human,Mouse,Rat
hsa-miR-4505	miR-3083-5p (and other miRNAs w/seed GGCUGGG)	1	TargetScan Human	High (predicted)	TAGLN	TAGLN	-1	Cytoplasm		Human,Mouse,Rat
hsa-miR-4507	miR-3940-5p (and other miRNAs w/seed UGGGUUG)	1	TargetScan Human	High (predicted)	TPM2	TPM2	-1	Extracellular Space	Calcium Signaling	Human
hsa-miR-762	miR-762 (and other miRNAs w/seed GGGCUGG)	1	TargetScan Human	High (predicted)	AOC3	AOC3	-1	Plasma Membrane	Agranulocyte Adhesion and Diapedesis,Phenylethylamine Degradation I	Human,Mouse,Rat
hsa-miR-762	miR-762 (and other miRNAs w/seed GGGCUGG)	1	TargetScan Human	High (predicted)	DES	DES	-1	Cytoplasm	Dilated Cardiomyopathy Signaling Pathway,Signaling by Rho Family GTPases	Human,Mouse,Rat
hsa-miR-762	miR-762 (and other miRNAs w/seed GGGCUGG)	1	TargetScan Human	High (predicted)	HSPB6	HSPB6	-1	Cytoplasm	Aldosterone Signaling in Epithelial Cells,Protein Ubiquitination Pathway	Human,Mouse,Rat
hsa-miR-762	miR-762 (and other miRNAs w/seed GGGCUGG)	1	TargetScan Human	High (predicted)	TAGLN	TAGLN	-1	Cytoplasm		Human,Mouse,Rat
hsa-miR-4530	miR-4530 (miRNAs w/seed CCAGCAG)	1	TargetScan Human	High (predicted)	DES	DES	-1	Cytoplasm	Dilated Cardiomyopathy Signaling Pathway,Signaling by Rho Family GTPases	Human,Mouse,Rat
hsa-miR-6132	miR-6132 (and other miRNAs w/seed GCAGGGC)	1	TargetScan Human	High (predicted)	PDLIM7	PDLIM7	-1	Cytoplasm	GDNF Family Ligand-Receptor Interactions	Human,Mouse,Rat
hsa-miR-6132	miR-6132 (and other miRNAs w/seed GCAGGGC)	1	TargetScan Human	High (predicted)	TPM2	TPM2	-1	Extracellular Space	Calcium Signaling	Human
hsa-miR-4428	miR-4428 (miRNAs w/seed AAGGAGA)	1	TargetScan Human	High (predicted)	ALDH1A1	ALDH1A1	-1	Cytoplasm	Aryl Hydrocarbon Receptor Signaling,Dopamine Degradation,Ethanol Degradation II,Ethanol Degradation IV,Fatty Acid α-oxidation,Histamine Degradation,LPS/IL-1 Mediated Inhibition of RXR Function,Noradrenaline and Adrenaline Degradation,Oxidative Ethanol Degradation III,Putrescine Degradation III,PXR/RXR Activation,RAR Activation,Retinoate Biosynthesis I,Serotonin Degradation,Tryptophan Degradation …	Human,Mouse,Rat
hsa-miR-4430	miR-3473b (and other miRNAs w/seed GGCUGGA)	1	TargetScan Human	High (predicted)	AOC3	AOC3	-1	Plasma Membrane	Agranulocyte Adhesion and Diapedesis,Phenylethylamine Degradation I	Human,Mouse,Rat
hsa-miR-4430	miR-3473b (and other miRNAs w/seed GGCUGGA)	1	TargetScan Human	High (predicted)	FLNA	FLNA	-1	Cytoplasm	Actin Cytoskeleton Signaling,Caveolar-mediated Endocytosis Signaling,ILK Signaling,MSP-RON Signaling In Cancer Cells Pathway,Protein Kinase A Signaling,Virus Entry via Endocytic Pathways	Human,Mouse,Rat
hsa-miR-4430	miR-3473b (and other miRNAs w/seed GGCUGGA)	1	TargetScan Human	High (predicted)	HSPB6	HSPB6	-1	Cytoplasm	Aldosterone Signaling in Epithelial Cells,Protein Ubiquitination Pathway	Human,Mouse,Rat
hsa-miR-4430	miR-3473b (and other miRNAs w/seed GGCUGGA)	1	TargetScan Human	High (predicted)	RBP1	RBP1	-1	Extracellular Space	Acute Phase Response Signaling,Adipogenesis pathway,RAR Activation,Retinoate Biosynthesis I,Retinoate Biosynthesis II,Retinol Biosynthesis,The Visual Cycle	Human,Mouse,Rat
hsa-miR-1290	miR-1290 (miRNAs w/seed GGAUUUU)	1	TargetScan Human	High (predicted)	OGN	OGN	-1	Extracellular Space		Human,Mouse,Rat
hsa-miR-205	miR-205-5p (and other miRNAs w/seed CCUUCAU)	1	TargetScan Human	High (predicted)	CES1	CES1	-1	Cytoplasm	Retinol Biosynthesis,Triacylglycerol Degradation,Xenobiotic Metabolism PXR Signaling Pathway,Xenobiotic Metabolism Signaling	Human,Mouse,Rat
hsa-miR-205	miR-205-5p (and other miRNAs w/seed CCUUCAU)	1	TargetScan Human	High (predicted)	SORBS1	SORBS1	-1	Plasma Membrane	Ephrin Receptor Signaling,Germ Cell-Sertoli Cell Junction Signaling,Sertoli Cell-Sertoli Cell Junction Signaling	Human,Mouse,Rat
hsa-miR-551b	miR-551b-3p (and other miRNAs w/seed CGACCCA)	-1	TargetScan Human	High (predicted)	GALNTL6	GALNTL6	1	Other		Human,Mouse,Rat
hsa-miR-551b	miR-551b-3p (and other miRNAs w/seed CGACCCA)	-1	TargetScan Human	High (predicted)	TRIM31	TRIM31	1	Cytoplasm		Human,Mouse,Rat
hsa-miR-143	miR-143-3p (and other miRNAs w/seed GAGAUGA)	-1	Ingenuity Expert Findings	Experimentally Observed	PLK1	PLK1	1	Nucleus	Cell Cycle: G2/M DNA Damage Checkpoint Regulation,Kinetochore Metaphase Signaling Pathway,Mitotic Roles of Polo-Like Kinase,Pyridoxal 5'-phosphate Salvage Pathway,Role of BRCA1 in DNA Damage Response,Role of CHK Proteins in Cell Cycle Checkpoint Control,Salvage Pathways of Pyrimidine Ribonucleotides	Human,Mouse,Rat
hsa-miR-143	miR-143-3p (and other miRNAs w/seed GAGAUGA)	-1	Ingenuity Expert Findings	Experimentally Observed	PRC1	PRC1	1	Nucleus	Mitotic Roles of Polo-Like Kinase	Human,Mouse,Rat
hsa-miR-143	miR-143-3p (and other miRNAs w/seed GAGAUGA)	-1	TargetScan Human	High (predicted)	CD177	CD177	1	Cytoplasm		Human,Mouse,Rat
hsa-miR-143	miR-143-3p (and other miRNAs w/seed GAGAUGA)	-1	TargetScan Human	High (predicted)	FTSJ1	FTSJ1	1	Cytoplasm	Cysteine Biosynthesis III (mammalia),Methionine Degradation I (to Homocysteine),Superpathway of Methionine Degradation	Human,Mouse,Rat
hsa-miR-143	miR-143-3p (and other miRNAs w/seed GAGAUGA)	-1	TargetScan Human	High (predicted)	IL18	IL18	1	Extracellular Space	Acute Phase Response Signaling,Adrenomedullin signaling pathway,Agranulocyte Adhesion and Diapedesis,Airway Pathology in Chronic Obstructive Pulmonary Disease,Altered T Cell and B Cell Signaling in Rheumatoid Arthritis,Atherosclerosis Signaling,Cardiac Hypertrophy Signaling (Enhanced),Cholecystokinin/Gastrin-mediated Signaling,Communication between Innate and Adaptive Immune Cells,Crosstalk betwe…	Human,Mouse,Rat
hsa-miR-143	miR-143-3p (and other miRNAs w/seed GAGAUGA)	-1	TargetScan Human	High (predicted)	LMO4	LMO4	1	Nucleus		Human,Mouse,Rat
hsa-miR-143	miR-143-3p (and other miRNAs w/seed GAGAUGA)	-1	TargetScan Human	High (predicted)	M6PR	M6PR	1	Cytoplasm	CLEAR Signaling Pathway,Phagosome Maturation,Tumoricidal Function of Hepatic Natural Killer Cells	Human,Mouse,Rat
hsa-miR-143	miR-143-3p (and other miRNAs w/seed GAGAUGA)	-1	TargetScan Human	High (predicted)	PEG10	PEG10	1	Nucleus		Human,Mouse,Rat
hsa-miR-143	miR-143-3p (and other miRNAs w/seed GAGAUGA)	-1	TargetScan Human	High (predicted)	QPRT	QPRT	1	Cytoplasm	NAD Biosynthesis from 2-amino-3-carboxymuconate Semialdehyde,NAD biosynthesis II (from tryptophan)	Human,Mouse,Rat
hsa-miR-143	miR-143-3p (and other miRNAs w/seed GAGAUGA)	-1	TargetScan Human	High (predicted)	SLC16A5	SLC16A5	1	Plasma Membrane		Human,Mouse,Rat
hsa-miR-143	miR-143-3p (and other miRNAs w/seed GAGAUGA)	-1	TargetScan Human	High (predicted)	SLC30A8	SLC30A8	1	Cytoplasm		Human,Mouse,Rat
hsa-miR-122	miR-122-5p (miRNAs w/seed GGAGUGU)	-1	miRecords	Experimentally Observed	CLDN18	CLDN18	1	Plasma Membrane	Agranulocyte Adhesion and Diapedesis,Granulocyte Adhesion and Diapedesis,Leukocyte Extravasation Signaling,Sertoli Cell-Sertoli Cell Junction Signaling,Tight Junction Signaling	Human,Mouse,Rat
hsa-miR-122	miR-122-5p (miRNAs w/seed GGAGUGU)	-1	miRecords	Experimentally Observed	LASS6	CERS6	1	Nucleus		Human,Mouse,Rat
hsa-miR-122	miR-122-5p (miRNAs w/seed GGAGUGU)	-1	miRecords	Experimentally Observed	MEP1A	MEP1A	1	Plasma Membrane		Human,Mouse,Rat
hsa-miR-122	miR-122-5p (miRNAs w/seed GGAGUGU)	-1	miRecords	Experimentally Observed	TMED3	TMED3	1	Cytoplasm		Human,Mouse,Rat
hsa-miR-122	miR-122-5p (miRNAs w/seed GGAGUGU)	-1	miRecords	Experimentally Observed	XPO6	XPO6	1	Cytoplasm		Human,Mouse,Rat
hsa-miR-122	miR-122-5p (miRNAs w/seed GGAGUGU)	-1	TargetScan Human	High (predicted)	ADAMDEC1	ADAMDEC1	1	Extracellular Space	Axonal Guidance Signaling	Human,Mouse
hsa-miR-122	miR-122-5p (miRNAs w/seed GGAGUGU)	-1	TargetScan Human	High (predicted)	GPR172A	SLC52A2	1	Plasma Membrane	Breast Cancer Regulation by Stathmin1,CREB Signaling in Neurons,FAK Signaling,G-Protein Coupled Receptor Signaling,Phagosome Formation	Human,Mouse,Rat
hsa-miR-122	miR-122-5p (miRNAs w/seed GGAGUGU)	-1	TargetScan Human	High (predicted)	SFTPA2	SFTPA2	1	Extracellular Space	Pulmonary Fibrosis Idiopathic Signaling Pathway	Human
hsa-miR-122	miR-122-5p (miRNAs w/seed GGAGUGU)	-1	TargetScan Human	High (predicted)	TUBA1C	TUBA1C	1	Cytoplasm	14-3-3-mediated Signaling,Axonal Guidance Signaling,Breast Cancer Regulation by Stathmin1,Coronavirus Replication Pathway,Gap Junction Signaling,Germ Cell-Sertoli Cell Junction Signaling,Phagosome Maturation,Remodeling of Epithelial Adherens Junctions,Sertoli Cell-Sertoli Cell Junction Signaling,Sirtuin Signaling Pathway	Human,Mouse,Rat
hsa-miR-144	miR-144-3p (miRNAs w/seed ACAGUAU)	-1	TargetScan Human	High (predicted)	CXCL11	CXCL11	1	Extracellular Space	Agranulocyte Adhesion and Diapedesis,Granulocyte Adhesion and Diapedesis,IL-17A Signaling in Gastric Cells,Pathogenesis of Multiple Sclerosis	Human,Rat
hsa-miR-144	miR-144-3p (miRNAs w/seed ACAGUAU)	-1	TargetScan Human	High (predicted)	PLPP5	PLPP5	1	Other	Triacylglycerol Biosynthesis	Human,Mouse,Rat
hsa-miR-144	miR-144-3p (miRNAs w/seed ACAGUAU)	-1	TargetScan Human	High (predicted)	RGS14	RGS14	1	Cytoplasm	cAMP-mediated signaling,G-Protein Coupled Receptor Signaling,Gαi Signaling,Opioid Signaling Pathway	Human,Mouse,Rat
hsa-miR-144	miR-144-3p (miRNAs w/seed ACAGUAU)	-1	TargetScan Human	High (predicted)	RHBDL2	RHBDL2	1	Plasma Membrane		Human,Mouse,Rat
hsa-miR-144	miR-144-3p (miRNAs w/seed ACAGUAU)	-1	TargetScan Human	High (predicted)	UBE2D1	UBE2D1	1	Cytoplasm	BAG2 Signaling Pathway,Hypoxia Signaling in the Cardiovascular System,Protein Ubiquitination Pathway	Human,Mouse,Rat
hsa-miR-144	miR-144-3p (miRNAs w/seed ACAGUAU)	-1	TargetScan Human	High (predicted)	ZRF1	DNAJC2	1	Nucleus	Aldosterone Signaling in Epithelial Cells,Protein Ubiquitination Pathway	Human,Mouse,Rat
hsa-miR-99a	miR-100-5p (and other miRNAs w/seed ACCCGUA)	-1	miRecords	Experimentally Observed	PLK1	PLK1	1	Nucleus	Cell Cycle: G2/M DNA Damage Checkpoint Regulation,Kinetochore Metaphase Signaling Pathway,Mitotic Roles of Polo-Like Kinase,Pyridoxal 5'-phosphate Salvage Pathway,Role of BRCA1 in DNA Damage Response,Role of CHK Proteins in Cell Cycle Checkpoint Control,Salvage Pathways of Pyrimidine Ribonucleotides	Human,Mouse,Rat
hsa-miR-99a	miR-100-5p (and other miRNAs w/seed ACCCGUA)	-1	Ingenuity Expert Findings,TargetScan Human,miRecords	Experimentally Observed,High (predicted)	FGFR3	FGFR3	1	Plasma Membrane	Adipogenesis pathway,Bladder Cancer Signaling,Cardiac Hypertrophy Signaling (Enhanced),CLEAR Signaling Pathway,CREB Signaling in Neurons,FGF Signaling,Human Embryonic Stem Cell Pluripotency,ID1 Signaling Pathway,IL-15 Production,NF-κB Signaling,Osteoarthritis Pathway,PTEN Signaling,Pulmonary Fibrosis Idiopathic Signaling Pathway,Regulation Of The Epithelial Mesenchymal Transition By Growth Factor…	Human,Mouse,Rat
hsa-miR-99a	miR-100-5p (and other miRNAs w/seed ACCCGUA)	-1	TargetScan Human	High (predicted)	GMPS	GMPS	1	Nucleus	Purine Nucleotides De Novo Biosynthesis II	Human,Mouse,Rat
hsa-miR-99a	miR-100-5p (and other miRNAs w/seed ACCCGUA)	-1	TargetScan Human	High (predicted)	NFE2L3	NFE2L3	1	Nucleus		Human,Mouse,Rat
hsa-miR-218	miR-218-5p (and other miRNAs w/seed UGUGCUU)	-1	TargetScan Human,miRecords	Experimentally Observed,Moderate (predicted)	LAMB3	LAMB3	1	Extracellular Space	CDK5 Signaling,GP6 Signaling Pathway,Wound Healing Signaling Pathway	Human,Mouse,Rat
hsa-miR-218	miR-218-5p (and other miRNAs w/seed UGUGCUU)	-1	TargetScan Human	High (predicted)	ANKRD40	ANKRD40	1	Other		Human,Mouse,Rat
hsa-miR-218	miR-218-5p (and other miRNAs w/seed UGUGCUU)	-1	TargetScan Human	High (predicted)	B3GAT1	B3GAT1	1	Cytoplasm	Chondroitin Sulfate Biosynthesis,Dermatan Sulfate Biosynthesis,Glycoaminoglycan-protein Linkage Region Biosynthesis,Heparan Sulfate Biosynthesis	Human,Mouse,Rat
hsa-miR-218	miR-218-5p (and other miRNAs w/seed UGUGCUU)	-1	TargetScan Human	High (predicted)	BIRC5	BIRC5	1	Cytoplasm	Angiopoietin Signaling,Colorectal Cancer Metastasis Signaling,HER-2 Signaling in Breast Cancer,ID1 Signaling Pathway,Kinetochore Metaphase Signaling Pathway,Neuroinflammation Signaling Pathway,p53 Signaling,Pancreatic Adenocarcinoma Signaling,Pulmonary Fibrosis Idiopathic Signaling Pathway	Human,Mouse,Rat
hsa-miR-218	miR-218-5p (and other miRNAs w/seed UGUGCUU)	-1	TargetScan Human	High (predicted)	HAPLN1	HAPLN1	1	Extracellular Space		Human,Mouse,Rat
hsa-miR-218	miR-218-5p (and other miRNAs w/seed UGUGCUU)	-1	TargetScan Human	High (predicted)	HIST1H2BK	H2BC12	1	Nucleus	Ferroptosis Signaling Pathway,NAD Signaling Pathway	Human,Mouse,Rat
hsa-miR-218	miR-218-5p (and other miRNAs w/seed UGUGCUU)	-1	TargetScan Human	High (predicted)	IGF2	IGF2	1	Extracellular Space	Estrogen Receptor Signaling,Glioblastoma Multiforme Signaling,Glioma Signaling,Growth Hormone Signaling,Hepatic Fibrosis / Hepatic Stellate Cell Activation,HIF1α Signaling,ID1 Signaling Pathway,Tumor Microenvironment Pathway	Human,Mouse,Rat
hsa-miR-218	miR-218-5p (and other miRNAs w/seed UGUGCUU)	-1	TargetScan Human	High (predicted)	KCNJ6	KCNJ6	1	Plasma Membrane	Dopamine-DARPP32 Feedback in cAMP Signaling,Endocannabinoid Neuronal Synapse Pathway,G Beta Gamma Signaling,Neuroinflammation Signaling Pathway,Neurovascular Coupling Signaling Pathway,Opioid Signaling Pathway	Human,Mouse,Rat
hsa-miR-218	miR-218-5p (and other miRNAs w/seed UGUGCUU)	-1	TargetScan Human	High (predicted)	NUDT5	NUDT5	1	Cytoplasm	3-phosphoinositide Biosynthesis,3-phosphoinositide Degradation,D-myo-inositol (1,4,5,6)-Tetrakisphosphate Biosynthesis,D-myo-inositol (3,4,5,6)-tetrakisphosphate Biosynthesis,D-myo-inositol-5-phosphate Metabolism,Pyrimidine Ribonucleotides De Novo Biosynthesis,Pyrimidine Ribonucleotides Interconversion,Superpathway of Inositol Phosphate Compounds	Human,Mouse,Rat
hsa-miR-218	miR-218-5p (and other miRNAs w/seed UGUGCUU)	-1	TargetScan Human	High (predicted)	SERP1	SERP1	1	Cytoplasm		Human,Mouse,Rat
hsa-miR-218	miR-218-5p (and other miRNAs w/seed UGUGCUU)	-1	TargetScan Human	High (predicted)	SFMBT1	SFMBT1	1	Nucleus		Human,Mouse,Rat
hsa-miR-218	miR-218-5p (and other miRNAs w/seed UGUGCUU)	-1	TargetScan Human	High (predicted)	SHANK2	SHANK2	1	Plasma Membrane	Axonal Guidance Signaling	Human,Mouse,Rat
hsa-miR-218	miR-218-5p (and other miRNAs w/seed UGUGCUU)	-1	TargetScan Human	High (predicted)	ZWILCH	ZWILCH	1	Nucleus	Kinetochore Metaphase Signaling Pathway	Human,Mouse,Rat
hsa-miR-204	miR-204-5p (and other miRNAs w/seed UCCCUUU)	-1	miRecords	Experimentally Observed	ARPC1B	ARPC1B	1	Cytoplasm	Actin Cytoskeleton Signaling,Actin Nucleation by ARP-WASP Complex,Axonal Guidance Signaling,CD28 Signaling in T Helper Cells,CDC42 Signaling,Clathrin-mediated Endocytosis Signaling,Ephrin Receptor Signaling,Epithelial Adherens Junction Signaling,FAK Signaling,Fcγ Receptor-mediated Phagocytosis in Macrophages and Monocytes,fMLP Signaling in Neutrophils,Integrin Signaling,Phagosome Formation,RAC Si…	Human,Mouse,Rat
hsa-miR-204	miR-204-5p (and other miRNAs w/seed UCCCUUU)	-1	miRecords	Experimentally Observed	ATP2B1	ATP2B1	1	Plasma Membrane	Calcium Signaling,Calcium Transport I,Oxytocin Signaling Pathway	Human,Mouse,Rat
hsa-miR-204	miR-204-5p (and other miRNAs w/seed UCCCUUU)	-1	miRecords	Experimentally Observed	AURKB	AURKB	1	Nucleus	Breast Cancer Regulation by Stathmin1,Kinetochore Metaphase Signaling Pathway	Human,Mouse,Rat
hsa-miR-204	miR-204-5p (and other miRNAs w/seed UCCCUUU)	-1	miRecords	Experimentally Observed	ERF	ERF	1	Nucleus		Human,Mouse,Rat
hsa-miR-204	miR-204-5p (and other miRNAs w/seed UCCCUUU)	-1	miRecords	Experimentally Observed	MMP3	MMP3	1	Extracellular Space	Agranulocyte Adhesion and Diapedesis,Atherosclerosis Signaling,Axonal Guidance Signaling,Bladder Cancer Signaling,Colorectal Cancer Metastasis Signaling,Estrogen Receptor Signaling,Glucocorticoid Receptor Signaling,Granulocyte Adhesion and Diapedesis,HIF1α Signaling,HOTAIR Regulatory Pathway,IL-17 Signaling,Inhibition of Matrix Metalloproteases,Leukocyte Extravasation Signaling,Neuroinflammation …	Human,Mouse,Rat
hsa-miR-204	miR-204-5p (and other miRNAs w/seed UCCCUUU)	-1	Ingenuity Expert Findings,miRecords	Experimentally Observed	SPDEF	SPDEF	1	Nucleus	Breast Cancer Regulation by Stathmin1,IL-13 Signaling Pathway	Human,Mouse,Rat
hsa-miR-204	miR-204-5p (and other miRNAs w/seed UCCCUUU)	-1	TargetScan Human,miRecords	Experimentally Observed,Moderate (predicted)	HOXB7	HOXB7	1	Nucleus		Human,Mouse,Rat
hsa-miR-204	miR-204-5p (and other miRNAs w/seed UCCCUUU)	-1	TargetScan Human	High (predicted)	ACBD7	ACBD7	1	Other		Human,Mouse,Rat
hsa-miR-204	miR-204-5p (and other miRNAs w/seed UCCCUUU)	-1	TargetScan Human	High (predicted)	AP1S1	AP1S1	1	Cytoplasm	Clathrin-mediated Endocytosis Signaling,CTLA4 Signaling in Cytotoxic T Lymphocytes,Phagosome Formation,Virus Entry via Endocytic Pathways	Human,Mouse,Rat
hsa-miR-204	miR-204-5p (and other miRNAs w/seed UCCCUUU)	-1	TargetScan Human	High (predicted)	BC080653	CHP1	1	Cytoplasm	Autophagy,Axonal Guidance Signaling,Calcium Signaling,Calcium-induced T Lymphocyte Apoptosis,Cardiac Hypertrophy Signaling,Cardiac Hypertrophy Signaling (Enhanced),CD28 Signaling in T Helper Cells,Clathrin-mediated Endocytosis Signaling,CLEAR Signaling Pathway,Dopamine-DARPP32 Feedback in cAMP Signaling,Endocannabinoid Neuronal Synapse Pathway,fMLP Signaling in Neutrophils,G-Protein Coupled Recep…	Human,Mouse,Rat
hsa-miR-204	miR-204-5p (and other miRNAs w/seed UCCCUUU)	-1	TargetScan Human	High (predicted)	FGF20	FGF20	1	Extracellular Space	Actin Cytoskeleton Signaling,Airway Pathology in Chronic Obstructive Pulmonary Disease,Bladder Cancer Signaling,Cardiac Hypertrophy Signaling (Enhanced),Clathrin-mediated Endocytosis Signaling,FGF Signaling,Regulation Of The Epithelial Mesenchymal Transition By Growth Factors Pathway,Regulation of the Epithelial-Mesenchymal Transition Pathway,Tumor Microenvironment Pathway	Human,Mouse,Rat
hsa-miR-204	miR-204-5p (and other miRNAs w/seed UCCCUUU)	-1	TargetScan Human	High (predicted)	HELLS	HELLS	1	Nucleus		Human,Mouse
hsa-miR-204	miR-204-5p (and other miRNAs w/seed UCCCUUU)	-1	TargetScan Human	High (predicted)	LSM5	LSM5	1	Cytoplasm	Systemic Lupus Erythematosus Signaling	Human,Mouse,Rat
hsa-miR-204	miR-204-5p (and other miRNAs w/seed UCCCUUU)	-1	TargetScan Human	High (predicted)	RBMX2	RBMX2	1	Nucleus	Spliceosomal Cycle	Human,Mouse,Rat
hsa-miR-204	miR-204-5p (and other miRNAs w/seed UCCCUUU)	-1	TargetScan Human	High (predicted)	SSRP1	SSRP1	1	Nucleus		Human,Mouse,Rat
hsa-miR-145	miR-145-5p (and other miRNAs w/seed UCCAGUU)	-1	miRecords	Experimentally Observed	ACBD3	ACBD3	1	Cytoplasm		Human,Mouse,Rat
hsa-miR-145	miR-145-5p (and other miRNAs w/seed UCCAGUU)	-1	miRecords	Experimentally Observed	CCNA2	CCNA2	1	Nucleus	AMPK Signaling,Antiproliferative Role of TOB in T Cell Signaling,Aryl Hydrocarbon Receptor Signaling,Cyclins and Cell Cycle Regulation,eNOS Signaling,Estrogen-mediated S-phase Entry,Regulation of Cellular Mechanics by Calpain Protease	Human,Mouse,Rat
hsa-miR-145	miR-145-5p (and other miRNAs w/seed UCCAGUU)	-1	Ingenuity Expert Findings	Experimentally Observed	RAB27A	RAB27A	1	Cytoplasm	AMPK Signaling,SNARE Signaling Pathway	Human,Mouse,Rat
hsa-miR-145	miR-145-5p (and other miRNAs w/seed UCCAGUU)	-1	miRecords	Experimentally Observed	USP46	USP46	1	Plasma Membrane	Protein Ubiquitination Pathway	Human,Mouse,Rat
hsa-miR-145	miR-145-5p (and other miRNAs w/seed UCCAGUU)	-1	TargetScan Human	High (predicted)	DDC	DDC	1	Cytoplasm	Catecholamine Biosynthesis,Dopamine Receptor Signaling,Serotonin and Melatonin Biosynthesis,Serotonin Receptor Signaling,Tryptophan Degradation X (Mammalian, via Tryptamine)	Human,Mouse,Rat
hsa-miR-145	miR-145-5p (and other miRNAs w/seed UCCAGUU)	-1	TargetScan Human	High (predicted)	EIF2AK1	EIF2AK1	1	Cytoplasm	EIF2 Signaling	Human,Mouse,Rat
hsa-miR-145	miR-145-5p (and other miRNAs w/seed UCCAGUU)	-1	TargetScan Human	High (predicted)	FAM108C1	ABHD17C	1	Plasma Membrane		Human,Mouse,Rat
hsa-miR-145	miR-145-5p (and other miRNAs w/seed UCCAGUU)	-1	TargetScan Human	High (predicted)	GMFB	GMFB	1	Cytoplasm		Human,Mouse,Rat
hsa-miR-145	miR-145-5p (and other miRNAs w/seed UCCAGUU)	-1	TargetScan Human	High (predicted)	HIST1H2AH	H2AC12	1	Nucleus		Human,Mouse,Rat
hsa-miR-145	miR-145-5p (and other miRNAs w/seed UCCAGUU)	-1	TargetScan Human	High (predicted)	KCNK1	KCNK1	1	Plasma Membrane		Human,Mouse,Rat
hsa-miR-145	miR-145-5p (and other miRNAs w/seed UCCAGUU)	-1	TargetScan Human	High (predicted)	PMAIP1	PMAIP1	1	Cytoplasm	Molecular Mechanisms of Cancer,MYC Mediated Apoptosis Signaling,p53 Signaling,Pulmonary Fibrosis Idiopathic Signaling Pathway	Human
hsa-miR-145	miR-145-5p (and other miRNAs w/seed UCCAGUU)	-1	TargetScan Human	High (predicted)	SCGN	SCGN	1	Cytoplasm		Human,Mouse,Rat
hsa-miR-145	miR-145-5p (and other miRNAs w/seed UCCAGUU)	-1	TargetScan Human	High (predicted)	TMEM97	TMEM97	1	Extracellular Space		Human,Mouse,Rat
hsa-miR-335	miR-335-5p (and other miRNAs w/seed CAAGAGC)	-1	TargetScan Human	High (predicted)	ADAMDEC1	ADAMDEC1	1	Extracellular Space	Axonal Guidance Signaling	Human,Mouse
hsa-miR-335	miR-335-5p (and other miRNAs w/seed CAAGAGC)	-1	TargetScan Human	High (predicted)	ALPPL2	ALPG	1	Plasma Membrane	Osteoarthritis Pathway	Human,Mouse,Rat
hsa-miR-335	miR-335-5p (and other miRNAs w/seed CAAGAGC)	-1	TargetScan Human	High (predicted)	DNAJC9	DNAJC9	1	Nucleus	Aldosterone Signaling in Epithelial Cells,NRF2-mediated Oxidative Stress Response,Protein Ubiquitination Pathway,Unfolded protein response	Human,Mouse,Rat
hsa-miR-335	miR-335-5p (and other miRNAs w/seed CAAGAGC)	-1	TargetScan Human	High (predicted)	HIST3H2A	H2AW	1	Nucleus		Human,Mouse,Rat
hsa-miR-335	miR-335-5p (and other miRNAs w/seed CAAGAGC)	-1	TargetScan Human	High (predicted)	TTK	TTK	1	Nucleus	Kinetochore Metaphase Signaling Pathway,Pyridoxal 5'-phosphate Salvage Pathway,Salvage Pathways of Pyrimidine Ribonucleotides	Human,Mouse,Rat
hsa-miR-363	miR-92a-3p (and other miRNAs w/seed AUUGCAC)	-1	Ingenuity Expert Findings	Experimentally Observed	OSBPL8	OSBPL8	1	Plasma Membrane		Human,Mouse,Rat
hsa-miR-363	miR-92a-3p (and other miRNAs w/seed AUUGCAC)	-1	miRecords	Experimentally Observed	VSNL1	VSNL1	1	Cytoplasm		Human,Mouse,Rat
hsa-miR-363	miR-92a-3p (and other miRNAs w/seed AUUGCAC)	-1	TargetScan Human	High (predicted)	ANP32E	ANP32E	1	Nucleus		Human
hsa-miR-363	miR-92a-3p (and other miRNAs w/seed AUUGCAC)	-1	TargetScan Human	High (predicted)	CHCHD10	CHCHD10	1	Cytoplasm		Human,Mouse,Rat
hsa-miR-363	miR-92a-3p (and other miRNAs w/seed AUUGCAC)	-1	TargetScan Human	High (predicted)	DUSP10	DUSP10	1	Nucleus	3-phosphoinositide Biosynthesis,3-phosphoinositide Degradation,D-myo-inositol (1,4,5,6)-Tetrakisphosphate Biosynthesis,D-myo-inositol (3,4,5,6)-tetrakisphosphate Biosynthesis,D-myo-inositol-5-phosphate Metabolism,p38 MAPK Signaling,Protein Kinase A Signaling,SAPK/JNK Signaling,Superpathway of Inositol Phosphate Compounds	Human,Mouse,Rat
hsa-miR-363	miR-92a-3p (and other miRNAs w/seed AUUGCAC)	-1	TargetScan Human	High (predicted)	FHL2	FHL2	1	Nucleus		Human,Mouse,Rat
hsa-miR-363	miR-92a-3p (and other miRNAs w/seed AUUGCAC)	-1	TargetScan Human	High (predicted)	GRHL1	GRHL1	1	Nucleus		Human,Mouse,Rat
hsa-miR-363	miR-92a-3p (and other miRNAs w/seed AUUGCAC)	-1	TargetScan Human	High (predicted)	MAGEC2	MAGEC2	1	Nucleus		Human
hsa-miR-363	miR-92a-3p (and other miRNAs w/seed AUUGCAC)	-1	TargetScan Human	High (predicted)	SLC52A1	SLC52A1	1	Plasma Membrane	Breast Cancer Regulation by Stathmin1,CREB Signaling in Neurons,FAK Signaling,G-Protein Coupled Receptor Signaling,Phagosome Formation	Human
hsa-miR-363	miR-92a-3p (and other miRNAs w/seed AUUGCAC)	-1	TargetScan Human	High (predicted)	TMF1	TMF1	1	Cytoplasm		Human,Mouse,Rat
hsa-miR-30a	miR-30c-5p (and other miRNAs w/seed GUAAACA)	-1	TarBase	Experimentally Observed	CEP72	CEP72	1	Cytoplasm		Human,Mouse,Rat
hsa-miR-30a	miR-30c-5p (and other miRNAs w/seed GUAAACA)	-1	Ingenuity Expert Findings	Experimentally Observed	LOXL2	LOXL2	1	Extracellular Space		Human,Mouse,Rat
hsa-miR-30a	miR-30c-5p (and other miRNAs w/seed GUAAACA)	-1	TarBase	Experimentally Observed	MYO10	MYO10	1	Cytoplasm	Actin Cytoskeleton Signaling,Agranulocyte Adhesion and Diapedesis,Calcium Signaling,Cellular Effects of Sildenafil (Viagra),Dilated Cardiomyopathy Signaling Pathway,Hepatic Fibrosis / Hepatic Stellate Cell Activation,ILK Signaling,Oxytocin Signaling Pathway,Phagosome Formation,SNARE Signaling Pathway,Tight Junction Signaling	Human,Mouse,Rat
hsa-miR-30a	miR-30c-5p (and other miRNAs w/seed GUAAACA)	-1	TarBase	Experimentally Observed	TMED3	TMED3	1	Cytoplasm		Human,Mouse,Rat
hsa-miR-30a	miR-30c-5p (and other miRNAs w/seed GUAAACA)	-1	TarBase	Experimentally Observed	WNT5A	WNT5A	1	Extracellular Space	Adipogenesis pathway,Axonal Guidance Signaling,Basal Cell Carcinoma Signaling,Cardiac Hypertrophy Signaling (Enhanced),Colorectal Cancer Metastasis Signaling,Factors Promoting Cardiogenesis in Vertebrates,Glioblastoma Multiforme Signaling,Hepatic Fibrosis Signaling Pathway,HOTAIR Regulatory Pathway,Human Embryonic Stem Cell Pluripotency,Molecular Mechanisms of Cancer,Ovarian Cancer Signaling,PCP …	Human,Mouse,Rat
hsa-miR-30a	miR-30c-5p (and other miRNAs w/seed GUAAACA)	-1	TarBase,TargetScan Human	Experimentally Observed,Moderate (predicted)	NCEH1	NCEH1	1	Plasma Membrane		Human,Mouse,Rat
hsa-miR-30a	miR-30c-5p (and other miRNAs w/seed GUAAACA)	-1	TargetScan Human	High (predicted)	ACTR3C	ACTR3C	1	Cytoplasm		Human
hsa-miR-30a	miR-30c-5p (and other miRNAs w/seed GUAAACA)	-1	TargetScan Human	High (predicted)	C1orf121	DESI2	1	Cytoplasm		Human,Mouse,Rat
hsa-miR-30a	miR-30c-5p (and other miRNAs w/seed GUAAACA)	-1	TargetScan Human	High (predicted)	CASP3	CASP3	1	Cytoplasm	Adrenomedullin signaling pathway,Amyotrophic Lateral Sclerosis Signaling,Apoptosis Signaling,BAG2 Signaling Pathway,CD27 Signaling in Lymphocytes,Colorectal Cancer Metastasis Signaling,Coronavirus Pathogenesis Pathway,Cytotoxic T Lymphocyte-mediated Apoptosis of Target Cells,Death Receptor Signaling,Docosahexaenoic Acid (DHA) Signaling,Endocannabinoid Cancer Inhibition Pathway,Endoplasmic Reticul…	Human,Mouse,Rat
hsa-miR-30a	miR-30c-5p (and other miRNAs w/seed GUAAACA)	-1	TargetScan Human	High (predicted)	COL13A1	COL13A1	1	Plasma Membrane	GP6 Signaling Pathway,Hepatic Fibrosis / Hepatic Stellate Cell Activation,Pulmonary Fibrosis Idiopathic Signaling Pathway,VDR/RXR Activation,Wound Healing Signaling Pathway	Human,Mouse,Rat
hsa-miR-30a	miR-30c-5p (and other miRNAs w/seed GUAAACA)	-1	TargetScan Human	High (predicted)	CYP24A1	CYP24A1	1	Cytoplasm	VDR/RXR Activation	Human,Mouse,Rat
hsa-miR-30a	miR-30c-5p (and other miRNAs w/seed GUAAACA)	-1	TargetScan Human	High (predicted)	DOK5	DOK5	1	Plasma Membrane	GDNF Family Ligand-Receptor Interactions	Human,Mouse,Rat
hsa-miR-30a	miR-30c-5p (and other miRNAs w/seed GUAAACA)	-1	TargetScan Human	High (predicted)	E2F7	E2F7	1	Nucleus	Breast Cancer Regulation by Stathmin1,Cell Cycle Regulation by BTG Family Proteins,Cell Cycle: G1/S Checkpoint Regulation,Chronic Myeloid Leukemia Signaling,Coronavirus Pathogenesis Pathway,Cyclins and Cell Cycle Regulation,Estrogen-mediated S-phase Entry,Glioblastoma Multiforme Signaling,Glioma Signaling,Molecular Mechanisms of Cancer,Pancreatic Adenocarcinoma Signaling,Role of BRCA1 in DNA Dama…	Human,Mouse,Rat
hsa-miR-30a	miR-30c-5p (and other miRNAs w/seed GUAAACA)	-1	TargetScan Human	High (predicted)	ELAVL2	ELAVL2	1	Cytoplasm		Human,Mouse,Rat
hsa-miR-30a	miR-30c-5p (and other miRNAs w/seed GUAAACA)	-1	TargetScan Human	High (predicted)	FAM133A	FAM133A	1	Other		Human
hsa-miR-30a	miR-30c-5p (and other miRNAs w/seed GUAAACA)	-1	TargetScan Human	High (predicted)	FAM81A	FAM81A	1	Other		Human,Mouse,Rat
hsa-miR-30a	miR-30c-5p (and other miRNAs w/seed GUAAACA)	-1	TargetScan Human	High (predicted)	RAB38	RAB38	1	Cytoplasm		Human,Mouse,Rat
hsa-miR-30a	miR-30c-5p (and other miRNAs w/seed GUAAACA)	-1	TargetScan Human	High (predicted)	RARRES1	RARRES1	1	Plasma Membrane		Human,Mouse,Rat
hsa-miR-30a	miR-30c-5p (and other miRNAs w/seed GUAAACA)	-1	TargetScan Human	High (predicted)	RGPD1	RGPD4 (includes others)	1	Nucleus		Human,Mouse
hsa-miR-150	miR-150-5p (and other miRNAs w/seed CUCCCAA)	-1	Ingenuity Expert Findings,TarBase,TargetScan Human,miRecords	Experimentally Observed,High (predicted)	MYB	MYB	1	Nucleus	Sumoylation Pathway	Human,Mouse
hsa-miR-150	miR-150-5p (and other miRNAs w/seed CUCCCAA)	-1	TargetScan Human	High (predicted)	C8orf41	TTI2	1	Cytoplasm		Human,Mouse,Rat
hsa-miR-150	miR-150-5p (and other miRNAs w/seed CUCCCAA)	-1	TargetScan Human	High (predicted)	PERP	PERP	1	Plasma Membrane	p53 Signaling	Human,Mouse,Rat
hsa-miR-26a	miR-26a-5p (and other miRNAs w/seed UCAAGUA)	-1	TargetScan Human	High (predicted)	BID	BID	1	Cytoplasm	Amyotrophic Lateral Sclerosis Signaling,Apoptosis Signaling,ATM Signaling,CD27 Signaling in Lymphocytes,Cytotoxic T Lymphocyte-mediated Apoptosis of Target Cells,Death Receptor Signaling,Docosahexaenoic Acid (DHA) Signaling,Ferroptosis Signaling Pathway,Granzyme B Signaling,Induction of Apoptosis by HIV1,Molecular Mechanisms of Cancer,MYC Mediated Apoptosis Signaling,Retinoic acid Mediated Apopto…	Human,Mouse,Rat
hsa-miR-26a	miR-26a-5p (and other miRNAs w/seed UCAAGUA)	-1	TargetScan Human	High (predicted)	HMGA1	HMGA1	1	Nucleus	IL-4 Signaling,iNOS Signaling	Human,Mouse,Rat
hsa-miR-26a	miR-26a-5p (and other miRNAs w/seed UCAAGUA)	-1	TargetScan Human	High (predicted)	LOXL2	LOXL2	1	Extracellular Space		Human,Mouse,Rat
hsa-miR-26a	miR-26a-5p (and other miRNAs w/seed UCAAGUA)	-1	TargetScan Human	High (predicted)	PMAIP1	PMAIP1	1	Cytoplasm	Molecular Mechanisms of Cancer,MYC Mediated Apoptosis Signaling,p53 Signaling,Pulmonary Fibrosis Idiopathic Signaling Pathway	Human
hsa-miR-26a	miR-26a-5p (and other miRNAs w/seed UCAAGUA)	-1	TargetScan Human	High (predicted)	SERP1	SERP1	1	Cytoplasm		Human,Mouse,Rat
hsa-miR-26a	miR-26a-5p (and other miRNAs w/seed UCAAGUA)	-1	TargetScan Human	High (predicted)	SKP2	SKP2	1	Nucleus	Antiproliferative Role of TOB in T Cell Signaling,Cell Cycle: G1/S Checkpoint Regulation,Cell Cycle: G2/M DNA Damage Checkpoint Regulation,Cyclins and Cell Cycle Regulation,Estrogen-mediated S-phase Entry,HIPPO signaling,Iron homeostasis signaling pathway,PD-1, PD-L1 cancer immunotherapy pathway,Protein Ubiquitination Pathway,Small Cell Lung Cancer Signaling	Human,Mouse,Rat
hsa-miR-451a	miR-451a (and other miRNAs w/seed AACCGUU)	-1	TargetScan Human	High (predicted)	HELLS	HELLS	1	Nucleus		Human,Mouse
hsa-miR-451a	miR-451a (and other miRNAs w/seed AACCGUU)	-1	TargetScan Human	High (predicted)	KIF24	KIF24	1	Cytoplasm		Human,Mouse,Rat
hsa-miR-451a	miR-451a (and other miRNAs w/seed AACCGUU)	-1	TargetScan Human	High (predicted)	MSC	MSC	1	Cytoplasm		Human,Mouse,Rat
hsa-miR-1	miR-1-3p (and other miRNAs w/seed GGAAUGU)	-1	TarBase,miRecords	Experimentally Observed	FAM81A	FAM81A	1	Other		Human,Mouse,Rat
hsa-miR-1	miR-1-3p (and other miRNAs w/seed GGAAUGU)	-1	TarBase	Experimentally Observed	IQGAP3	IQGAP3	1	Plasma Membrane	Actin Cytoskeleton Signaling,CDC42 Signaling,RAC Signaling	Human,Mouse,Rat
hsa-miR-1	miR-1-3p (and other miRNAs w/seed GGAAUGU)	-1	miRecords	Experimentally Observed	LARP4	LARP4	1	Cytoplasm		Human,Mouse,Rat
hsa-miR-1	miR-1-3p (and other miRNAs w/seed GGAAUGU)	-1	TarBase,miRecords	Experimentally Observed	MTMR12	MTMR12	1	Plasma Membrane		Human,Mouse,Rat
hsa-miR-1	miR-1-3p (and other miRNAs w/seed GGAAUGU)	-1	TarBase,miRecords	Experimentally Observed	POLA	POLA1	1	Nucleus	Aryl Hydrocarbon Receptor Signaling,Cell Cycle Control of Chromosomal Replication,DNA Double-Strand Break Repair by Homologous Recombination,NER (Nucleotide Excision Repair, Enhanced Pathway)	Human,Mouse,Rat
hsa-miR-1	miR-1-3p (and other miRNAs w/seed GGAAUGU)	-1	TarBase	Experimentally Observed	POLA2	POLA2	1	Nucleus	Cell Cycle Control of Chromosomal Replication,NER (Nucleotide Excision Repair, Enhanced Pathway)	Human,Mouse,Rat
hsa-miR-1	miR-1-3p (and other miRNAs w/seed GGAAUGU)	-1	TarBase	Experimentally Observed	PTPRF	PTPRF	1	Plasma Membrane	3-phosphoinositide Biosynthesis,3-phosphoinositide Degradation,D-myo-inositol (1,4,5,6)-Tetrakisphosphate Biosynthesis,D-myo-inositol (3,4,5,6)-tetrakisphosphate Biosynthesis,D-myo-inositol-5-phosphate Metabolism,Insulin Receptor Signaling,Protein Kinase A Signaling,Superpathway of Inositol Phosphate Compounds	Human,Mouse,Rat
hsa-miR-1	miR-1-3p (and other miRNAs w/seed GGAAUGU)	-1	TarBase	Experimentally Observed	SAC3D1	SAC3D1	1	Cytoplasm		Human,Mouse
hsa-miR-1	miR-1-3p (and other miRNAs w/seed GGAAUGU)	-1	TarBase,miRecords	Experimentally Observed	SERPINB5	SERPINB5	1	Extracellular Space	p53 Signaling	Human,Mouse,Rat
hsa-miR-1	miR-1-3p (and other miRNAs w/seed GGAAUGU)	-1	TarBase,miRecords	Experimentally Observed	SRXN1	SRXN1	1	Cytoplasm		Human,Mouse,Rat
hsa-miR-1	miR-1-3p (and other miRNAs w/seed GGAAUGU)	-1	TarBase	Experimentally Observed	UHRF1	UHRF1	1	Nucleus		Human,Mouse,Rat
hsa-miR-1	miR-1-3p (and other miRNAs w/seed GGAAUGU)	-1	TarBase,TargetScan Human,miRecords	Experimentally Observed,High (predicted)	G6PD	G6PD	1	Cytoplasm	Pentose Phosphate Pathway,Pentose Phosphate Pathway (Oxidative Branch),Sirtuin Signaling Pathway	Human,Mouse,Rat
hsa-miR-1	miR-1-3p (and other miRNAs w/seed GGAAUGU)	-1	TarBase,TargetScan Human,miRecords	Experimentally Observed,High (predicted)	GJA1	GJA1	1	Plasma Membrane	Gap Junction Signaling,Glucocorticoid Receptor Signaling,NAD Signaling Pathway,Neurovascular Coupling Signaling Pathway,Ovarian Cancer Signaling,Oxytocin Signaling Pathway,WNT/β-catenin Signaling	Human,Mouse,Rat
hsa-miR-1	miR-1-3p (and other miRNAs w/seed GGAAUGU)	-1	TarBase,TargetScan Human	Experimentally Observed,High (predicted)	PRSS21	PRSS21	1	Cytoplasm	Neuroprotective Role of THOP1 in Alzheimer's Disease	Human,Mouse,Rat
hsa-miR-1	miR-1-3p (and other miRNAs w/seed GGAAUGU)	-1	Ingenuity Expert Findings,TarBase,TargetScan Human,miRecords	Experimentally Observed,High (predicted)	SERP1	SERP1	1	Cytoplasm		Human,Mouse,Rat
hsa-miR-1	miR-1-3p (and other miRNAs w/seed GGAAUGU)	-1	TarBase,TargetScan Human	Experimentally Observed,High (predicted)	TMSB10	TMSB10/TMSB4X	1	Cytoplasm	Actin Cytoskeleton Signaling,ILK Signaling	Human,Mouse,Rat
hsa-miR-1	miR-1-3p (and other miRNAs w/seed GGAAUGU)	-1	TarBase,TargetScan Human,miRecords	Experimentally Observed,High (predicted)	TPM4	TPM4	1	Cytoplasm	Calcium Signaling	Human
hsa-miR-1	miR-1-3p (and other miRNAs w/seed GGAAUGU)	-1	TarBase,TargetScan Human,miRecords	Experimentally Observed,Moderate (predicted)	CERS2	CERS2	1	Nucleus		Human,Mouse,Rat
hsa-miR-1	miR-1-3p (and other miRNAs w/seed GGAAUGU)	-1	TarBase,TargetScan Human,miRecords	Experimentally Observed,Moderate (predicted)	XPO6	XPO6	1	Cytoplasm		Human,Mouse,Rat
hsa-miR-1	miR-1-3p (and other miRNAs w/seed GGAAUGU)	-1	TargetScan Human	High (predicted)	CSTA	CSTA	1	Cytoplasm		Human,Mouse,Rat
hsa-miR-1	miR-1-3p (and other miRNAs w/seed GGAAUGU)	-1	TargetScan Human	High (predicted)	EDN1	EDN1	1	Extracellular Space	Apelin Liver Signaling Pathway,Cardiac Hypertrophy Signaling (Enhanced),Endothelin-1 Signaling,Hepatic Fibrosis / Hepatic Stellate Cell Activation,Hepatic Fibrosis Signaling Pathway,HIF1α Signaling,Hypoxia Signaling in the Cardiovascular System,Ovarian Cancer Signaling,Pulmonary Fibrosis Idiopathic Signaling Pathway	Human,Mouse,Rat
hsa-miR-1	miR-1-3p (and other miRNAs w/seed GGAAUGU)	-1	TargetScan Human	High (predicted)	NXT2	NXT2	1	Nucleus		Human,Mouse,Rat
hsa-miR-1	miR-1-3p (and other miRNAs w/seed GGAAUGU)	-1	TargetScan Human	High (predicted)	PASK	PASK	1	Cytoplasm		Human,Mouse,Rat
hsa-miR-1	miR-1-3p (and other miRNAs w/seed GGAAUGU)	-1	TargetScan Human	High (predicted)	ZNF281	ZNF281	1	Nucleus		Human,Mouse,Rat
hsa-miR-125b-5p	miR-125b-5p (and other miRNAs w/seed CCCUGAG)	-1	miRecords	Experimentally Observed	CDC25A	CDC25A	1	Nucleus	3-phosphoinositide Biosynthesis,3-phosphoinositide Degradation,ATM Signaling,Cell Cycle: G1/S Checkpoint Regulation,Cyclins and Cell Cycle Regulation,D-myo-inositol (1,4,5,6)-Tetrakisphosphate Biosynthesis,D-myo-inositol (3,4,5,6)-tetrakisphosphate Biosynthesis,D-myo-inositol-5-phosphate Metabolism,Estrogen-mediated S-phase Entry,IL-7 Signaling Pathway,Mitotic Roles of Polo-Like Kinase,Molecular …	Human,Mouse,Rat
hsa-miR-125b-5p	miR-125b-5p (and other miRNAs w/seed CCCUGAG)	-1	miRecords	Experimentally Observed	CDKN2A	CDKN2A	1	Nucleus	Aryl Hydrocarbon Receptor Signaling,BER (Base Excision Repair) Pathway,Bladder Cancer Signaling,Cell Cycle: G1/S Checkpoint Regulation,Cell Cycle: G2/M DNA Damage Checkpoint Regulation,Chronic Myeloid Leukemia Signaling,Cyclins and Cell Cycle Regulation,Glioblastoma Multiforme Signaling,Glioma Signaling,HGF Signaling,ID1 Signaling Pathway,Melanoma Signaling,Molecular Mechanisms of Cancer,MYC Medi…	Human,Mouse,Rat
hsa-miR-125b-5p	miR-125b-5p (and other miRNAs w/seed CCCUGAG)	-1	miRecords	Experimentally Observed	CEBPG	CEBPG	1	Nucleus	Role of Macrophages, Fibroblasts and Endothelial Cells in Rheumatoid Arthritis,Unfolded protein response	Human,Mouse,Rat
hsa-miR-125b-5p	miR-125b-5p (and other miRNAs w/seed CCCUGAG)	-1	miRecords	Experimentally Observed	ERBB2	ERBB2	1	Plasma Membrane	Agrin Interactions at Neuromuscular Junction,Axonal Guidance Signaling,BEX2 Signaling Pathway,Bladder Cancer Signaling,Endometrial Cancer Signaling,ERB2-ERBB3 Signaling,ERBB Signaling,FAK Signaling,HER-2 Signaling in Breast Cancer,HOTAIR Regulatory Pathway,IL-15 Production,Neuregulin Signaling,Non-Small Cell Lung Cancer Signaling,Pancreatic Adenocarcinoma Signaling,Regulation Of The Epithelial Me…	Human,Mouse,Rat
hsa-miR-125b-5p	miR-125b-5p (and other miRNAs w/seed CCCUGAG)	-1	miRecords	Experimentally Observed	PERP	PERP	1	Plasma Membrane	p53 Signaling	Human,Mouse,Rat
hsa-miR-125b-5p	miR-125b-5p (and other miRNAs w/seed CCCUGAG)	-1	miRecords	Experimentally Observed	TENM2	TENM2	1	Plasma Membrane		Human,Mouse,Rat
hsa-miR-125b-5p	miR-125b-5p (and other miRNAs w/seed CCCUGAG)	-1	Ingenuity Expert Findings,TargetScan Human	Experimentally Observed,High (predicted)	PCTP	PCTP	1	Cytoplasm		Human,Mouse,Rat
hsa-miR-125b-5p	miR-125b-5p (and other miRNAs w/seed CCCUGAG)	-1	Ingenuity Expert Findings,TargetScan Human	Experimentally Observed,Moderate (predicted)	HK2	HK2	1	Cytoplasm	GDP-glucose Biosynthesis,Glucose and Glucose-1-phosphate Degradation,HIF1α Signaling,PFKFB4 Signaling Pathway,Trehalose Degradation II (Trehalase),UDP-N-acetyl-D-galactosamine Biosynthesis II	Human,Mouse,Rat
hsa-miR-125b-5p	miR-125b-5p (and other miRNAs w/seed CCCUGAG)	-1	TargetScan Human,miRecords	Experimentally Observed,Moderate (predicted)	IGFBP3	IGFBP3	1	Extracellular Space	Growth Hormone Signaling,Hepatic Fibrosis / Hepatic Stellate Cell Activation,IGF-1 Signaling,RAR Activation,VDR/RXR Activation	Human,Mouse,Rat
hsa-miR-125b-5p	miR-125b-5p (and other miRNAs w/seed CCCUGAG)	-1	TargetScan Human	High (predicted)	ARHGEF39	ARHGEF39	1	Plasma Membrane	Reelin Signaling in Neurons,Thrombin Signaling	Human,Mouse,Rat
hsa-miR-125b-5p	miR-125b-5p (and other miRNAs w/seed CCCUGAG)	-1	TargetScan Human	High (predicted)	C10orf77	MFSD13A	1	Other		Human,Mouse
hsa-miR-125b-5p	miR-125b-5p (and other miRNAs w/seed CCCUGAG)	-1	TargetScan Human	High (predicted)	CNIH2	CNIH2	1	Extracellular Space		Human,Mouse,Rat
hsa-miR-125b-5p	miR-125b-5p (and other miRNAs w/seed CCCUGAG)	-1	TargetScan Human	High (predicted)	CYP24A1	CYP24A1	1	Cytoplasm	VDR/RXR Activation	Human,Mouse,Rat
hsa-miR-125b-5p	miR-125b-5p (and other miRNAs w/seed CCCUGAG)	-1	TargetScan Human	High (predicted)	ENTPD1	ENTPD1	1	Plasma Membrane	Neurovascular Coupling Signaling Pathway,Pyrimidine Ribonucleotides De Novo Biosynthesis,Pyrimidine Ribonucleotides Interconversion	Human,Mouse,Rat
hsa-miR-125b-5p	miR-125b-5p (and other miRNAs w/seed CCCUGAG)	-1	TargetScan Human	High (predicted)	GCNT1	GCNT1	1	Cytoplasm		Human,Mouse,Rat
hsa-miR-125b-5p	miR-125b-5p (and other miRNAs w/seed CCCUGAG)	-1	TargetScan Human	High (predicted)	HCAR3	HCAR3	1	Plasma Membrane	Breast Cancer Regulation by Stathmin1,cAMP-mediated signaling,CREB Signaling in Neurons,FAK Signaling,G-Protein Coupled Receptor Signaling,Gαs Signaling,Phagosome Formation	Human
hsa-miR-125b-5p	miR-125b-5p (and other miRNAs w/seed CCCUGAG)	-1	TargetScan Human	High (predicted)	KCNS3	KCNS3	1	Plasma Membrane		Human,Mouse,Rat
hsa-miR-125b-5p	miR-125b-5p (and other miRNAs w/seed CCCUGAG)	-1	TargetScan Human	High (predicted)	MTFP1	MTFP1	1	Cytoplasm		Human,Mouse,Rat
hsa-miR-125b-5p	miR-125b-5p (and other miRNAs w/seed CCCUGAG)	-1	TargetScan Human	High (predicted)	RPP21	RPP21	1	Nucleus		Human,Mouse,Rat
hsa-miR-125b-5p	miR-125b-5p (and other miRNAs w/seed CCCUGAG)	-1	TargetScan Human	High (predicted)	SAMD10	SAMD10	1	Other		Human,Mouse,Rat
hsa-miR-125b-5p	miR-125b-5p (and other miRNAs w/seed CCCUGAG)	-1	TargetScan Human	High (predicted)	SLITRK6	SLITRK6	1	Plasma Membrane		Human,Mouse,Rat
hsa-miR-125b-5p	miR-125b-5p (and other miRNAs w/seed CCCUGAG)	-1	TargetScan Human	High (predicted)	SUV39H1	SUV39H1	1	Nucleus	ATM Signaling,Bladder Cancer Signaling,Cell Cycle: G1/S Checkpoint Regulation,Chronic Myeloid Leukemia Signaling,Coronavirus Pathogenesis Pathway,Cyclins and Cell Cycle Regulation,Glioma Signaling,Molecular Mechanisms of Cancer,Non-Small Cell Lung Cancer Signaling,Ovarian Cancer Signaling,Pancreatic Adenocarcinoma Signaling,Prostate Cancer Signaling,Sirtuin Signaling Pathway,Small Cell Lung Cance…	Human,Mouse,Rat
hsa-miR-125b-5p	miR-125b-5p (and other miRNAs w/seed CCCUGAG)	-1	TargetScan Human	High (predicted)	VTCN1	VTCN1	1	Plasma Membrane		Human,Mouse,Rat
hsa-miR-195-5p	miR-16-5p (and other miRNAs w/seed AGCAGCA)	-1	miRecords	Experimentally Observed	CADM1	CADM1	1	Plasma Membrane	Synaptogenesis Signaling Pathway	Human,Mouse,Rat
hsa-miR-195-5p	miR-16-5p (and other miRNAs w/seed AGCAGCA)	-1	TarBase	Experimentally Observed	PLK1	PLK1	1	Nucleus	Cell Cycle: G2/M DNA Damage Checkpoint Regulation,Kinetochore Metaphase Signaling Pathway,Mitotic Roles of Polo-Like Kinase,Pyridoxal 5'-phosphate Salvage Pathway,Role of BRCA1 in DNA Damage Response,Role of CHK Proteins in Cell Cycle Checkpoint Control,Salvage Pathways of Pyrimidine Ribonucleotides	Human,Mouse,Rat
hsa-miR-195-5p	miR-16-5p (and other miRNAs w/seed AGCAGCA)	-1	miRecords	Experimentally Observed	SCAP2	SKAP2	1	Cytoplasm		Human,Mouse,Rat
hsa-miR-195-5p	miR-16-5p (and other miRNAs w/seed AGCAGCA)	-1	TarBase	Experimentally Observed	SLC16A3	SLC16A3	1	Plasma Membrane	TR/RXR Activation	Human,Mouse,Rat
hsa-miR-195-5p	miR-16-5p (and other miRNAs w/seed AGCAGCA)	-1	TarBase	Experimentally Observed	SRPRB	SRPRB	1	Cytoplasm		Human,Mouse,Rat
hsa-miR-195-5p	miR-16-5p (and other miRNAs w/seed AGCAGCA)	-1	miRecords	Experimentally Observed	TPI1	TPI1	1	Cytoplasm	Glycolysis I,Sucrose Degradation V (Mammalian)	Human,Mouse,Rat
hsa-miR-195-5p	miR-16-5p (and other miRNAs w/seed AGCAGCA)	-1	TarBase	Experimentally Observed	UBE2S	UBE2S	1	Nucleus	Huntington's Disease Signaling,Hypoxia Signaling in the Cardiovascular System,Protein Ubiquitination Pathway	Human,Mouse,Rat
hsa-miR-195-5p	miR-16-5p (and other miRNAs w/seed AGCAGCA)	-1	miRecords	Experimentally Observed	UGDH	UGDH	1	Nucleus	Colanic Acid Building Blocks Biosynthesis,UDP-D-xylose and UDP-D-glucuronate Biosynthesis	Human,Mouse,Rat
hsa-miR-195-5p	miR-16-5p (and other miRNAs w/seed AGCAGCA)	-1	Ingenuity Expert Findings,TargetScan Human,miRecords	Experimentally Observed,High (predicted)	CCND1	CCND1	1	Nucleus	Acute Myeloid Leukemia Signaling,AMPK Signaling,Androgen Signaling,Aryl Hydrocarbon Receptor Signaling,BEX2 Signaling Pathway,Bladder Cancer Signaling,Breast Cancer Regulation by Stathmin1,Cell Cycle Regulation by BTG Family Proteins,Cell Cycle: G1/S Checkpoint Regulation,Chronic Myeloid Leukemia Signaling,Colorectal Cancer Metastasis Signaling,Coronavirus Pathogenesis Pathway,Cyclins and Cell Cy…	Human,Mouse,Rat
hsa-miR-195-5p	miR-16-5p (and other miRNAs w/seed AGCAGCA)	-1	Ingenuity Expert Findings,TargetScan Human,miRecords	Experimentally Observed,High (predicted)	CCNE1	CCNE1	1	Nucleus	Antiproliferative Role of TOB in T Cell Signaling,Aryl Hydrocarbon Receptor Signaling,Cell Cycle Regulation by BTG Family Proteins,Cell Cycle: G1/S Checkpoint Regulation,Coronavirus Pathogenesis Pathway,Cyclins and Cell Cycle Regulation,DNA damage-induced 14-3-3σ Signaling,Endocannabinoid Cancer Inhibition Pathway,Estrogen-mediated S-phase Entry,GADD45 Signaling,Glioblastoma Multiforme Signaling,…	Human,Mouse,Rat
hsa-miR-195-5p	miR-16-5p (and other miRNAs w/seed AGCAGCA)	-1	Ingenuity Expert Findings,TargetScan Human	Experimentally Observed,High (predicted)	CHEK1	CHEK1	1	Nucleus	Aryl Hydrocarbon Receptor Signaling,ATM Signaling,Cell Cycle: G2/M DNA Damage Checkpoint Regulation,Hereditary Breast Cancer Signaling,Molecular Mechanisms of Cancer,p53 Signaling,Role of BRCA1 in DNA Damage Response,Role of CHK Proteins in Cell Cycle Checkpoint Control,Senescence Pathway	Human,Mouse,Rat
hsa-miR-195-5p	miR-16-5p (and other miRNAs w/seed AGCAGCA)	-1	Ingenuity Expert Findings,TargetScan Human,miRecords	Experimentally Observed,High (predicted)	HMGA1	HMGA1	1	Nucleus	IL-4 Signaling,iNOS Signaling	Human,Mouse,Rat
hsa-miR-195-5p	miR-16-5p (and other miRNAs w/seed AGCAGCA)	-1	TarBase,TargetScan Human	Experimentally Observed,High (predicted)	KCNN4	KCNN4	1	Plasma Membrane	Adrenomedullin signaling pathway,Cellular Effects of Sildenafil (Viagra),G-Protein Coupled Receptor Signaling,GABA Receptor Signaling,Gustation Pathway,Neuropathic Pain Signaling In Dorsal Horn Neurons,Neurovascular Coupling Signaling Pathway	Human,Mouse,Rat
hsa-miR-195-5p	miR-16-5p (and other miRNAs w/seed AGCAGCA)	-1	Ingenuity Expert Findings,TargetScan Human	Experimentally Observed,High (predicted)	KIF23	KIF23	1	Cytoplasm	Epithelial Adherens Junction Signaling,Mitotic Roles of Polo-Like Kinase	Human,Mouse,Rat
hsa-miR-195-5p	miR-16-5p (and other miRNAs w/seed AGCAGCA)	-1	Ingenuity Expert Findings,TargetScan Human,miRecords	Experimentally Observed,High (predicted)	MYB	MYB	1	Nucleus	Sumoylation Pathway	Human,Mouse
hsa-miR-195-5p	miR-16-5p (and other miRNAs w/seed AGCAGCA)	-1	TarBase,TargetScan Human,miRecords	Experimentally Observed,High (predicted)	TPPP3	TPPP3	1	Cytoplasm		Human,Mouse,Rat
hsa-miR-195-5p	miR-16-5p (and other miRNAs w/seed AGCAGCA)	-1	Ingenuity Expert Findings,TargetScan Human	Experimentally Observed,Moderate (predicted)	ANLN	ANLN	1	Cytoplasm	RHOA Signaling	Human,Mouse,Rat
hsa-miR-195-5p	miR-16-5p (and other miRNAs w/seed AGCAGCA)	-1	TarBase,TargetScan Human	Experimentally Observed,Moderate (predicted)	CA12	CA12	1	Plasma Membrane		Human,Mouse,Rat
hsa-miR-195-5p	miR-16-5p (and other miRNAs w/seed AGCAGCA)	-1	Ingenuity Expert Findings,TargetScan Human	Experimentally Observed,Moderate (predicted)	CDC25A	CDC25A	1	Nucleus	3-phosphoinositide Biosynthesis,3-phosphoinositide Degradation,ATM Signaling,Cell Cycle: G1/S Checkpoint Regulation,Cyclins and Cell Cycle Regulation,D-myo-inositol (1,4,5,6)-Tetrakisphosphate Biosynthesis,D-myo-inositol (3,4,5,6)-tetrakisphosphate Biosynthesis,D-myo-inositol-5-phosphate Metabolism,Estrogen-mediated S-phase Entry,IL-7 Signaling Pathway,Mitotic Roles of Polo-Like Kinase,Molecular …	Human,Mouse,Rat
hsa-miR-195-5p	miR-16-5p (and other miRNAs w/seed AGCAGCA)	-1	TarBase,TargetScan Human	Experimentally Observed,Moderate (predicted)	NARG1	NAA15	1	Nucleus		Human,Mouse,Rat
hsa-miR-195-5p	miR-16-5p (and other miRNAs w/seed AGCAGCA)	-1	TarBase,TargetScan Human	Experimentally Observed,Moderate (predicted)	TOMM34	TOMM34	1	Cytoplasm	Necroptosis Signaling Pathway,Sirtuin Signaling Pathway	Human,Mouse,Rat
hsa-miR-195-5p	miR-16-5p (and other miRNAs w/seed AGCAGCA)	-1	TargetScan Human	High (predicted)	C8orf4	TCIM	1	Nucleus		Human,Mouse,Rat
hsa-miR-195-5p	miR-16-5p (and other miRNAs w/seed AGCAGCA)	-1	TargetScan Human	High (predicted)	CDCA4	CDCA4	1	Nucleus		Human,Mouse,Rat
hsa-miR-195-5p	miR-16-5p (and other miRNAs w/seed AGCAGCA)	-1	TargetScan Human	High (predicted)	CDK5R1	CDK5R1	1	Nucleus	Amyloid Processing,CDK5 Signaling,Huntington's Disease Signaling,Neuregulin Signaling,RAC Signaling,Reelin Signaling in Neurons	Human,Mouse,Rat
hsa-miR-195-5p	miR-16-5p (and other miRNAs w/seed AGCAGCA)	-1	TargetScan Human	High (predicted)	CYB561	CYB561	1	Cytoplasm		Human,Mouse,Rat
hsa-miR-195-5p	miR-16-5p (and other miRNAs w/seed AGCAGCA)	-1	TargetScan Human	High (predicted)	E2F7	E2F7	1	Nucleus	Breast Cancer Regulation by Stathmin1,Cell Cycle Regulation by BTG Family Proteins,Cell Cycle: G1/S Checkpoint Regulation,Chronic Myeloid Leukemia Signaling,Coronavirus Pathogenesis Pathway,Cyclins and Cell Cycle Regulation,Estrogen-mediated S-phase Entry,Glioblastoma Multiforme Signaling,Glioma Signaling,Molecular Mechanisms of Cancer,Pancreatic Adenocarcinoma Signaling,Role of BRCA1 in DNA Dama…	Human,Mouse,Rat
hsa-miR-195-5p	miR-16-5p (and other miRNAs w/seed AGCAGCA)	-1	TargetScan Human	High (predicted)	PTPRR	PTPRR	1	Plasma Membrane	Protein Kinase A Signaling	Human,Mouse,Rat
hsa-miR-195-5p	miR-16-5p (and other miRNAs w/seed AGCAGCA)	-1	TargetScan Human	High (predicted)	TENM2	TENM2	1	Plasma Membrane		Human,Mouse,Rat
hsa-miR-195-5p	miR-16-5p (and other miRNAs w/seed AGCAGCA)	-1	TargetScan Human	High (predicted)	TFPI2	TFPI2	1	Extracellular Space	Inhibition of Matrix Metalloproteases	Human,Mouse,Rat
hsa-miR-133b	miR-133a-3p (and other miRNAs w/seed UUGGUCC)	-1	TarBase,miRecords	Experimentally Observed	PKM	PKM	1	Cytoplasm	Glycolysis I,HIF1α Signaling,Type II Diabetes Mellitus Signaling	Human,Mouse,Rat
hsa-miR-133b	miR-133a-3p (and other miRNAs w/seed UUGGUCC)	-1	TargetScan Human	High (predicted)	CERS2	CERS2	1	Nucleus		Human,Mouse,Rat
hsa-miR-133b	miR-133a-3p (and other miRNAs w/seed UUGGUCC)	-1	TargetScan Human	High (predicted)	CXCL11	CXCL11	1	Extracellular Space	Agranulocyte Adhesion and Diapedesis,Granulocyte Adhesion and Diapedesis,IL-17A Signaling in Gastric Cells,Pathogenesis of Multiple Sclerosis	Human,Rat
hsa-miR-133b	miR-133a-3p (and other miRNAs w/seed UUGGUCC)	-1	TargetScan Human	High (predicted)	FGF1	FGF1	1	Extracellular Space	Actin Cytoskeleton Signaling,Adipogenesis pathway,Airway Pathology in Chronic Obstructive Pulmonary Disease,Bladder Cancer Signaling,Cardiac Hypertrophy Signaling (Enhanced),Clathrin-mediated Endocytosis Signaling,Ephrin Receptor Signaling,Epithelial Adherens Junction Signaling,FGF Signaling,Hepatic Fibrosis / Hepatic Stellate Cell Activation,Regulation Of The Epithelial Mesenchymal Transition By…	Human,Mouse,Rat
hsa-miR-133b	miR-133a-3p (and other miRNAs w/seed UUGGUCC)	-1	TargetScan Human	High (predicted)	FOXC2	FOXC2	1	Nucleus	Adipogenesis pathway,Regulation Of The Epithelial Mesenchymal Transition By Growth Factors Pathway,Regulation of the Epithelial-Mesenchymal Transition Pathway,White Adipose Tissue Browning Pathway	Human,Mouse,Rat
hsa-miR-133b	miR-133a-3p (and other miRNAs w/seed UUGGUCC)	-1	TargetScan Human	High (predicted)	FOXQ1	FOXQ1	1	Nucleus		Human,Mouse,Rat
hsa-miR-133b	miR-133a-3p (and other miRNAs w/seed UUGGUCC)	-1	TargetScan Human	High (predicted)	GDNF	GDNF	1	Extracellular Space	Amyotrophic Lateral Sclerosis Signaling,GDNF Family Ligand-Receptor Interactions,Neuroinflammation Signaling Pathway,PEDF Signaling,Thyroid Cancer Signaling	Human,Mouse,Rat
hsa-miR-133b	miR-133a-3p (and other miRNAs w/seed UUGGUCC)	-1	TargetScan Human	High (predicted)	HAPLN1	HAPLN1	1	Extracellular Space		Human,Mouse,Rat
hsa-miR-133b	miR-133a-3p (and other miRNAs w/seed UUGGUCC)	-1	TargetScan Human	High (predicted)	MS4A8	MS4A8	1	Plasma Membrane		Human,Mouse,Rat
hsa-miR-133b	miR-133a-3p (and other miRNAs w/seed UUGGUCC)	-1	TargetScan Human	High (predicted)	RDH16	RDH16	1	Cytoplasm	RAR Activation,Retinoate Biosynthesis I	Human,Mouse,Rat
hsa-miR-133b	miR-133a-3p (and other miRNAs w/seed UUGGUCC)	-1	TargetScan Human	High (predicted)	RGS21	RGS21	1	Plasma Membrane	Opioid Signaling Pathway	Human,Mouse,Rat
hsa-miR-133b	miR-133a-3p (and other miRNAs w/seed UUGGUCC)	-1	TargetScan Human	High (predicted)	RPS17	RPS17	1	Cytoplasm	Coronavirus Pathogenesis Pathway,EIF2 Signaling,mTOR Signaling,Regulation of eIF4 and p70S6K Signaling	Human,Mouse
hsa-miR-133b	miR-133a-3p (and other miRNAs w/seed UUGGUCC)	-1	TargetScan Human	High (predicted)	TPM4	TPM4	1	Cytoplasm	Calcium Signaling	Human
hsa-miR-133b	miR-133a-3p (and other miRNAs w/seed UUGGUCC)	-1	TargetScan Human	High (predicted)	ZNF131	ZNF131	1	Nucleus		Human,Mouse,Rat
hsa-miR-29c-3p	miR-29b-3p (and other miRNAs w/seed AGCACCA)	-1	Ingenuity Expert Findings	Experimentally Observed	GMFB	GMFB	1	Cytoplasm		Human,Mouse,Rat
hsa-miR-29c-3p	miR-29b-3p (and other miRNAs w/seed AGCACCA)	-1	Ingenuity Expert Findings,TargetScan Human	Experimentally Observed,High (predicted)	GPR37	GPR37	1	Plasma Membrane	Adrenomedullin signaling pathway,Breast Cancer Regulation by Stathmin1,Cellular Effects of Sildenafil (Viagra),CREB Signaling in Neurons,FAK Signaling,G-Protein Coupled Receptor Signaling,GABA Receptor Signaling,Gustation Pathway,Neuropathic Pain Signaling In Dorsal Horn Neurons,Parkinson's Signaling,Phagosome Formation	Human,Mouse,Rat
hsa-miR-29c-3p	miR-29b-3p (and other miRNAs w/seed AGCACCA)	-1	Ingenuity Expert Findings,TargetScan Human	Experimentally Observed,High (predicted)	LOXL2	LOXL2	1	Extracellular Space		Human,Mouse,Rat
hsa-miR-29c-3p	miR-29b-3p (and other miRNAs w/seed AGCACCA)	-1	Ingenuity Expert Findings,TargetScan Human	Experimentally Observed,High (predicted)	MYBL2	MYBL2	1	Nucleus		Human,Mouse,Rat
hsa-miR-29c-3p	miR-29b-3p (and other miRNAs w/seed AGCACCA)	-1	TargetScan Human	High (predicted)	ADAMTS17	ADAMTS17	1	Extracellular Space	Axonal Guidance Signaling	Human,Mouse,Rat
hsa-miR-29c-3p	miR-29b-3p (and other miRNAs w/seed AGCACCA)	-1	TargetScan Human	High (predicted)	COL22A1	COL22A1	1	Extracellular Space	GP6 Signaling Pathway,Hepatic Fibrosis / Hepatic Stellate Cell Activation,Pulmonary Fibrosis Idiopathic Signaling Pathway,Wound Healing Signaling Pathway	Human,Mouse,Rat
hsa-miR-29c-3p	miR-29b-3p (and other miRNAs w/seed AGCACCA)	-1	TargetScan Human	High (predicted)	COL2A1	COL2A1	1	Extracellular Space	Apelin Liver Signaling Pathway,Atherosclerosis Signaling,Dendritic Cell Maturation,FAK Signaling,GP6 Signaling Pathway,Hepatic Fibrosis / Hepatic Stellate Cell Activation,Hepatic Fibrosis Signaling Pathway,Intrinsic Prothrombin Activation Pathway,Natural Killer Cell Signaling,Osteoarthritis Pathway,Pulmonary Fibrosis Idiopathic Signaling Pathway,Wound Healing Signaling Pathway	Human,Mouse,Rat
hsa-miR-29c-3p	miR-29b-3p (and other miRNAs w/seed AGCACCA)	-1	TargetScan Human	High (predicted)	COL7A1	COL7A1	1	Extracellular Space	GP6 Signaling Pathway,Hepatic Fibrosis / Hepatic Stellate Cell Activation,Pulmonary Fibrosis Idiopathic Signaling Pathway,Wound Healing Signaling Pathway	Human,Mouse,Rat
hsa-miR-29c-3p	miR-29b-3p (and other miRNAs w/seed AGCACCA)	-1	TargetScan Human	High (predicted)	EFNA5	EFNA5	1	Plasma Membrane	Axonal Guidance Signaling,Ephrin A Signaling,Ephrin Receptor Signaling,FAK Signaling,Synaptogenesis Signaling Pathway	Human,Mouse,Rat
hsa-miR-29c-3p	miR-29b-3p (and other miRNAs w/seed AGCACCA)	-1	TargetScan Human	High (predicted)	HAS3	HAS3	1	Plasma Membrane		Human,Mouse,Rat
hsa-miR-29c-3p	miR-29b-3p (and other miRNAs w/seed AGCACCA)	-1	TargetScan Human	High (predicted)	KREMEN2	KREMEN2	1	Other	WNT/β-catenin Signaling	Human,Mouse,Rat
hsa-miR-29c-3p	miR-29b-3p (and other miRNAs w/seed AGCACCA)	-1	TargetScan Human	High (predicted)	S100A16	S100A16	1	Nucleus		Human,Mouse,Rat
hsa-miR-29c-3p	miR-29b-3p (and other miRNAs w/seed AGCACCA)	-1	TargetScan Human	High (predicted)	SLC6A14	SLC6A14	1	Plasma Membrane		Human,Mouse,Rat
hsa-miR-29c-3p	miR-29b-3p (and other miRNAs w/seed AGCACCA)	-1	TargetScan Human	High (predicted)	TMEM169	TMEM169	1	Other		Human,Mouse,Rat
hsa-miR-29c-3p	miR-29b-3p (and other miRNAs w/seed AGCACCA)	-1	TargetScan Human	High (predicted)	TNFRSF9	TNFRSF9	1	Plasma Membrane	4-1BB Signaling in T Lymphocytes	Human,Mouse,Rat
hsa-let-7c	let-7a-5p (and other miRNAs w/seed GAGGUAG)	-1	Ingenuity Expert Findings	Experimentally Observed	LOXL2	LOXL2	1	Extracellular Space		Human,Mouse,Rat
hsa-let-7c	let-7a-5p (and other miRNAs w/seed GAGGUAG)	-1	TarBase	Experimentally Observed	RHOB	RHOB	1	Cytoplasm	Actin Nucleation by ARP-WASP Complex,Cardiac Hypertrophy Signaling,Cholecystokinin/Gastrin-mediated Signaling,Colorectal Cancer Metastasis Signaling,CXCR4 Signaling,Germ Cell-Sertoli Cell Junction Signaling,Glioblastoma Multiforme Signaling,Glioma Invasiveness Signaling,Gαq Signaling,Hepatic Fibrosis Signaling Pathway,HMGB1 Signaling,IL-8 Signaling,ILK Signaling,Integrin Signaling,Molecular Mecha…	Human,Mouse,Rat
hsa-let-7c	let-7a-5p (and other miRNAs w/seed GAGGUAG)	-1	TarBase	Experimentally Observed	TYMS	TYMS	1	Nucleus	dTMP De Novo Biosynthesis,ID1 Signaling Pathway,Pyrimidine Deoxyribonucleotides De Novo Biosynthesis I	Human,Mouse,Rat
hsa-let-7c	let-7a-5p (and other miRNAs w/seed GAGGUAG)	-1	TarBase	Experimentally Observed	UHRF1	UHRF1	1	Nucleus		Human,Mouse,Rat
hsa-let-7c	let-7a-5p (and other miRNAs w/seed GAGGUAG)	-1	TargetScan Human,miRecords	Experimentally Observed,High (predicted)	CASP3	CASP3	1	Cytoplasm	Adrenomedullin signaling pathway,Amyotrophic Lateral Sclerosis Signaling,Apoptosis Signaling,BAG2 Signaling Pathway,CD27 Signaling in Lymphocytes,Colorectal Cancer Metastasis Signaling,Coronavirus Pathogenesis Pathway,Cytotoxic T Lymphocyte-mediated Apoptosis of Target Cells,Death Receptor Signaling,Docosahexaenoic Acid (DHA) Signaling,Endocannabinoid Cancer Inhibition Pathway,Endoplasmic Reticul…	Human,Mouse,Rat
hsa-let-7c	let-7a-5p (and other miRNAs w/seed GAGGUAG)	-1	TargetScan Human,miRecords	Experimentally Observed,High (predicted)	CDC25A	CDC25A	1	Nucleus	3-phosphoinositide Biosynthesis,3-phosphoinositide Degradation,ATM Signaling,Cell Cycle: G1/S Checkpoint Regulation,Cyclins and Cell Cycle Regulation,D-myo-inositol (1,4,5,6)-Tetrakisphosphate Biosynthesis,D-myo-inositol (3,4,5,6)-tetrakisphosphate Biosynthesis,D-myo-inositol-5-phosphate Metabolism,Estrogen-mediated S-phase Entry,IL-7 Signaling Pathway,Mitotic Roles of Polo-Like Kinase,Molecular …	Human,Mouse,Rat
hsa-let-7c	let-7a-5p (and other miRNAs w/seed GAGGUAG)	-1	TarBase,TargetScan Human	Experimentally Observed,High (predicted)	HMGA1	HMGA1	1	Nucleus	IL-4 Signaling,iNOS Signaling	Human,Mouse,Rat
hsa-let-7c	let-7a-5p (and other miRNAs w/seed GAGGUAG)	-1	TarBase,TargetScan Human	Experimentally Observed,Moderate (predicted)	AURKB	AURKB	1	Nucleus	Breast Cancer Regulation by Stathmin1,Kinetochore Metaphase Signaling Pathway	Human,Mouse,Rat
hsa-let-7c	let-7a-5p (and other miRNAs w/seed GAGGUAG)	-1	Ingenuity Expert Findings,TarBase,TargetScan Human,miRecords	Experimentally Observed,Moderate (predicted)	CCND1	CCND1	1	Nucleus	Acute Myeloid Leukemia Signaling,AMPK Signaling,Androgen Signaling,Aryl Hydrocarbon Receptor Signaling,BEX2 Signaling Pathway,Bladder Cancer Signaling,Breast Cancer Regulation by Stathmin1,Cell Cycle Regulation by BTG Family Proteins,Cell Cycle: G1/S Checkpoint Regulation,Chronic Myeloid Leukemia Signaling,Colorectal Cancer Metastasis Signaling,Coronavirus Pathogenesis Pathway,Cyclins and Cell Cy…	Human,Mouse,Rat
hsa-let-7c	let-7a-5p (and other miRNAs w/seed GAGGUAG)	-1	TargetScan Human	High (predicted)	ABT1	ABT1	1	Nucleus		Human,Mouse,Rat
hsa-let-7c	let-7a-5p (and other miRNAs w/seed GAGGUAG)	-1	TargetScan Human	High (predicted)	AP1S1	AP1S1	1	Cytoplasm	Clathrin-mediated Endocytosis Signaling,CTLA4 Signaling in Cytotoxic T Lymphocytes,Phagosome Formation,Virus Entry via Endocytic Pathways	Human,Mouse,Rat
hsa-let-7c	let-7a-5p (and other miRNAs w/seed GAGGUAG)	-1	TargetScan Human	High (predicted)	BZW2	BZW2	1	Cytoplasm		Human,Mouse,Rat
hsa-let-7c	let-7a-5p (and other miRNAs w/seed GAGGUAG)	-1	TargetScan Human	High (predicted)	C20orf54	SLC52A3	1	Plasma Membrane		Human,Mouse,Rat
hsa-let-7c	let-7a-5p (and other miRNAs w/seed GAGGUAG)	-1	TargetScan Human	High (predicted)	DUSP24	STYXL1	1	Cytoplasm	3-phosphoinositide Biosynthesis,3-phosphoinositide Degradation,D-myo-inositol (1,4,5,6)-Tetrakisphosphate Biosynthesis,D-myo-inositol (3,4,5,6)-tetrakisphosphate Biosynthesis,D-myo-inositol-5-phosphate Metabolism,Superpathway of Inositol Phosphate Compounds	Human,Mouse,Rat
hsa-let-7c	let-7a-5p (and other miRNAs w/seed GAGGUAG)	-1	TargetScan Human	High (predicted)	EDN1	EDN1	1	Extracellular Space	Apelin Liver Signaling Pathway,Cardiac Hypertrophy Signaling (Enhanced),Endothelin-1 Signaling,Hepatic Fibrosis / Hepatic Stellate Cell Activation,Hepatic Fibrosis Signaling Pathway,HIF1α Signaling,Hypoxia Signaling in the Cardiovascular System,Ovarian Cancer Signaling,Pulmonary Fibrosis Idiopathic Signaling Pathway	Human,Mouse,Rat
hsa-let-7c	let-7a-5p (and other miRNAs w/seed GAGGUAG)	-1	TargetScan Human	High (predicted)	ERO1A	ERO1A	1	Cytoplasm		Human,Mouse,Rat
hsa-let-7c	let-7a-5p (and other miRNAs w/seed GAGGUAG)	-1	TargetScan Human	High (predicted)	PCTP	PCTP	1	Cytoplasm		Human,Mouse,Rat
hsa-let-7c	let-7a-5p (and other miRNAs w/seed GAGGUAG)	-1	TargetScan Human	High (predicted)	PLEKHG7	PLEKHG7	1	Other		Human
hsa-let-7c	let-7a-5p (and other miRNAs w/seed GAGGUAG)	-1	TargetScan Human	High (predicted)	PRSS22	PRSS22	1	Extracellular Space	Neuroprotective Role of THOP1 in Alzheimer's Disease	Human,Mouse,Rat
hsa-let-7c	let-7a-5p (and other miRNAs w/seed GAGGUAG)	-1	TargetScan Human	High (predicted)	RAB15	RAB15	1	Cytoplasm		Human
hsa-let-7c	let-7a-5p (and other miRNAs w/seed GAGGUAG)	-1	TargetScan Human	High (predicted)	XKR8	XKR8	1	Plasma Membrane		Human,Mouse,Rat
hsa-let-7c	let-7a-5p (and other miRNAs w/seed GAGGUAG)	-1	TargetScan Human	High (predicted),Moderate (predicted)	RRM2	RRM2	1	Nucleus	Pyrimidine Deoxyribonucleotides De Novo Biosynthesis I	Human,Mouse,Rat
hsa-miR-376c-3p	miR-376c-3p (and other miRNAs w/seed ACAUAGA)	-1	TargetScan Human	High (predicted)	CXCL5	CXCL5	1	Extracellular Space	Agranulocyte Adhesion and Diapedesis,Granulocyte Adhesion and Diapedesis,IL-17 Signaling,IL-17A Signaling in Airway Cells,IL-17A Signaling in Fibroblasts,Role of IL-17A in Arthritis,Role of IL-17A in Psoriasis,Role of IL-17F in Allergic Inflammatory Airway Diseases	Human
hsa-miR-376c-3p	miR-376c-3p (and other miRNAs w/seed ACAUAGA)	-1	TargetScan Human	High (predicted)	EN2	EN2	1	Nucleus		Human,Mouse,Rat
hsa-miR-376c-3p	miR-376c-3p (and other miRNAs w/seed ACAUAGA)	-1	TargetScan Human	High (predicted)	KIFC1	KIFC1	1	Nucleus		Human,Mouse,Rat
hsa-miR-376c-3p	miR-376c-3p (and other miRNAs w/seed ACAUAGA)	-1	TargetScan Human	High (predicted)	RHAG	RHAG	1	Plasma Membrane		Human,Mouse,Rat
hsa-miR-376c-3p	miR-376c-3p (and other miRNAs w/seed ACAUAGA)	-1	TargetScan Human	High (predicted)	YTHDF1	YTHDF1	1	Cytoplasm		Human,Mouse,Rat
hsa-miR-376c-3p	miR-376c-3p (and other miRNAs w/seed ACAUAGA)	-1	TargetScan Human	High (predicted)	ZNF146	ZNF146	1	Nucleus		Human,Mouse,Rat
hsa-miR-145-3p	miR-145-3p (miRNAs w/seed GAUUCCU)	-1	TargetScan Human	High (predicted)	ARHGEF39	ARHGEF39	1	Plasma Membrane	Reelin Signaling in Neurons,Thrombin Signaling	Human,Mouse,Rat
hsa-miR-145-3p	miR-145-3p (miRNAs w/seed GAUUCCU)	-1	TargetScan Human	High (predicted)	DDC	DDC	1	Cytoplasm	Catecholamine Biosynthesis,Dopamine Receptor Signaling,Serotonin and Melatonin Biosynthesis,Serotonin Receptor Signaling,Tryptophan Degradation X (Mammalian, via Tryptamine)	Human,Mouse,Rat
hsa-miR-145-3p	miR-145-3p (miRNAs w/seed GAUUCCU)	-1	TargetScan Human	High (predicted)	SPINK13	SPINK13	1	Cytoplasm		Human,Mouse,Rat
hsa-miR-130a-3p	miR-130a-3p (and other miRNAs w/seed AGUGCAA)	-1	TargetScan Human	High (predicted)	BHLHE41	BHLHE41	1	Nucleus	Circadian Rhythm Signaling,Th1 and Th2 Activation Pathway,Th2 Pathway	Human
hsa-miR-130a-3p	miR-130a-3p (and other miRNAs w/seed AGUGCAA)	-1	TargetScan Human	High (predicted)	GABRR1	GABRR1	1	Plasma Membrane	GABA Receptor Signaling,Gustation Pathway,Neuroinflammation Signaling Pathway,Neurovascular Coupling Signaling Pathway	Human,Mouse,Rat
hsa-miR-130a-3p	miR-130a-3p (and other miRNAs w/seed AGUGCAA)	-1	TargetScan Human	High (predicted)	GJA1	GJA1	1	Plasma Membrane	Gap Junction Signaling,Glucocorticoid Receptor Signaling,NAD Signaling Pathway,Neurovascular Coupling Signaling Pathway,Ovarian Cancer Signaling,Oxytocin Signaling Pathway,WNT/β-catenin Signaling	Human,Mouse,Rat
hsa-miR-130a-3p	miR-130a-3p (and other miRNAs w/seed AGUGCAA)	-1	TargetScan Human	High (predicted)	HPRT1	HPRT1	1	Cytoplasm	Adenine and Adenosine Salvage III,Guanine and Guanosine Salvage I	Human,Mouse,Rat
hsa-miR-130a-3p	miR-130a-3p (and other miRNAs w/seed AGUGCAA)	-1	TargetScan Human	High (predicted)	LRP8	LRP8	1	Plasma Membrane	Reelin Signaling in Neurons,Synaptogenesis Signaling Pathway	Human,Mouse,Rat
hsa-miR-130a-3p	miR-130a-3p (and other miRNAs w/seed AGUGCAA)	-1	TargetScan Human	High (predicted)	POP7	POP7	1	Nucleus		Human,Mouse,Rat
hsa-miR-130a-3p	miR-130a-3p (and other miRNAs w/seed AGUGCAA)	-1	TargetScan Human	High (predicted)	PPARG	PPARG	1	Nucleus	Adipogenesis pathway,Adrenomedullin signaling pathway,ERK/MAPK Signaling,FXR/RXR Activation,Glucocorticoid Receptor Signaling,Hepatic Fibrosis Signaling Pathway,IL-12 Signaling and Production in Macrophages,Osteoarthritis Pathway,Oxytocin Signaling Pathway,PEDF Signaling,Polyamine Regulation in Colon Cancer,PPAR Signaling,Sirtuin Signaling Pathway,Type II Diabetes Mellitus Signaling,Unfolded prot…	Human,Mouse,Rat
hsa-miR-376a-3p	miR-376a-3p (and other miRNAs w/seed UCAUAGA)	-1	TargetScan Human	High (predicted)	CASP3	CASP3	1	Cytoplasm	Adrenomedullin signaling pathway,Amyotrophic Lateral Sclerosis Signaling,Apoptosis Signaling,BAG2 Signaling Pathway,CD27 Signaling in Lymphocytes,Colorectal Cancer Metastasis Signaling,Coronavirus Pathogenesis Pathway,Cytotoxic T Lymphocyte-mediated Apoptosis of Target Cells,Death Receptor Signaling,Docosahexaenoic Acid (DHA) Signaling,Endocannabinoid Cancer Inhibition Pathway,Endoplasmic Reticul…	Human,Mouse,Rat
hsa-miR-376a-3p	miR-376a-3p (and other miRNAs w/seed UCAUAGA)	-1	TargetScan Human	High (predicted)	NME1	NME1	1	Cytoplasm	Granzyme A Signaling,Pyrimidine Deoxyribonucleotides De Novo Biosynthesis I,Pyrimidine Ribonucleotides De Novo Biosynthesis,Pyrimidine Ribonucleotides Interconversion,Remodeling of Epithelial Adherens Junctions,Salvage Pathways of Pyrimidine Ribonucleotides	Human,Mouse,Rat
hsa-miR-376a-3p	miR-376a-3p (and other miRNAs w/seed UCAUAGA)	-1	TargetScan Human	High (predicted)	RHBDL2	RHBDL2	1	Plasma Membrane		Human,Mouse,Rat
hsa-miR-376a-3p	miR-376a-3p (and other miRNAs w/seed UCAUAGA)	-1	TargetScan Human	High (predicted)	SALL1	SALL1	1	Nucleus		Human,Mouse,Rat
hsa-miR-376a-3p	miR-376a-3p (and other miRNAs w/seed UCAUAGA)	-1	TargetScan Human	High (predicted)	SKP2	SKP2	1	Nucleus	Antiproliferative Role of TOB in T Cell Signaling,Cell Cycle: G1/S Checkpoint Regulation,Cell Cycle: G2/M DNA Damage Checkpoint Regulation,Cyclins and Cell Cycle Regulation,Estrogen-mediated S-phase Entry,HIPPO signaling,Iron homeostasis signaling pathway,PD-1, PD-L1 cancer immunotherapy pathway,Protein Ubiquitination Pathway,Small Cell Lung Cancer Signaling	Human,Mouse,Rat
hsa-miR-376a-3p	miR-376a-3p (and other miRNAs w/seed UCAUAGA)	-1	TargetScan Human	High (predicted)	SLITRK6	SLITRK6	1	Plasma Membrane		Human,Mouse,Rat
hsa-miR-376a-3p	miR-376a-3p (and other miRNAs w/seed UCAUAGA)	-1	TargetScan Human	High (predicted)	SPTSSB	SPTSSB	1	Cytoplasm	Ceramide Biosynthesis	Human,Mouse,Rat
hsa-miR-376a-3p	miR-376a-3p (and other miRNAs w/seed UCAUAGA)	-1	TargetScan Human	High (predicted)	TDO2	TDO2	1	Cytoplasm	NAD biosynthesis II (from tryptophan),Tryptophan Degradation III (Eukaryotic),Tryptophan Degradation to 2-amino-3-carboxymuconate Semialdehyde	Human,Mouse,Rat
hsa-miR-23b-3p	miR-23a-3p (and other miRNAs w/seed UCACAUU)	-1	Ingenuity Expert Findings	Experimentally Observed	HOXA11	HOXA11	1	Nucleus		Human,Mouse,Rat
hsa-miR-23b-3p	miR-23a-3p (and other miRNAs w/seed UCACAUU)	-1	TargetScan Human	High (predicted)	AKR1C2	AKR1C1/AKR1C2	1	Cytoplasm	Bile Acid Biosynthesis, Neutral Pathway,Estrogen Biosynthesis,Estrogen-Dependent Breast Cancer Signaling,Methylglyoxal Degradation III,RAR Activation,Retinoate Biosynthesis I,TR/RXR Activation	Human,Mouse,Rat
hsa-miR-23b-3p	miR-23a-3p (and other miRNAs w/seed UCACAUU)	-1	TargetScan Human	High (predicted)	C21orf45	MIS18A	1	Nucleus		Human,Mouse,Rat
hsa-miR-23b-3p	miR-23a-3p (and other miRNAs w/seed UCACAUU)	-1	TargetScan Human	High (predicted)	CLDN14	CLDN14	1	Plasma Membrane	Agranulocyte Adhesion and Diapedesis,Granulocyte Adhesion and Diapedesis,Leukocyte Extravasation Signaling,Sertoli Cell-Sertoli Cell Junction Signaling,Tight Junction Signaling	Human,Mouse,Rat
hsa-miR-23b-3p	miR-23a-3p (and other miRNAs w/seed UCACAUU)	-1	TargetScan Human	High (predicted)	GMFB	GMFB	1	Cytoplasm		Human,Mouse,Rat
hsa-miR-23b-3p	miR-23a-3p (and other miRNAs w/seed UCACAUU)	-1	TargetScan Human	High (predicted)	HIST1H2BF	H2BC7	1	Nucleus		Human,Mouse,Rat
hsa-miR-23b-3p	miR-23a-3p (and other miRNAs w/seed UCACAUU)	-1	TargetScan Human	High (predicted)	IL18	IL18	1	Extracellular Space	Acute Phase Response Signaling,Adrenomedullin signaling pathway,Agranulocyte Adhesion and Diapedesis,Airway Pathology in Chronic Obstructive Pulmonary Disease,Altered T Cell and B Cell Signaling in Rheumatoid Arthritis,Atherosclerosis Signaling,Cardiac Hypertrophy Signaling (Enhanced),Cholecystokinin/Gastrin-mediated Signaling,Communication between Innate and Adaptive Immune Cells,Crosstalk betwe…	Human,Mouse,Rat
hsa-miR-23b-3p	miR-23a-3p (and other miRNAs w/seed UCACAUU)	-1	TargetScan Human	High (predicted)	SLC6A14	SLC6A14	1	Plasma Membrane		Human,Mouse,Rat
hsa-miR-23b-3p	miR-23a-3p (and other miRNAs w/seed UCACAUU)	-1	TargetScan Human	High (predicted)	SPTSSB	SPTSSB	1	Cytoplasm	Ceramide Biosynthesis	Human,Mouse,Rat
hsa-miR-23b-3p	miR-23a-3p (and other miRNAs w/seed UCACAUU)	-1	TargetScan Human	High (predicted)	VEPH1	VEPH1	1	Nucleus		Human,Mouse,Rat
hsa-miR-194-5p	miR-194-5p (miRNAs w/seed GUAACAG)	-1	TargetScan Human	High (predicted)	ACBD7	ACBD7	1	Other		Human,Mouse,Rat
hsa-miR-194-5p	miR-194-5p (miRNAs w/seed GUAACAG)	-1	TargetScan Human	High (predicted)	LURAP1L	LURAP1L	1	Other		Human,Mouse,Rat
hsa-miR-194-5p	miR-194-5p (miRNAs w/seed GUAACAG)	-1	TargetScan Human	High (predicted)	NME1	NME1	1	Cytoplasm	Granzyme A Signaling,Pyrimidine Deoxyribonucleotides De Novo Biosynthesis I,Pyrimidine Ribonucleotides De Novo Biosynthesis,Pyrimidine Ribonucleotides Interconversion,Remodeling of Epithelial Adherens Junctions,Salvage Pathways of Pyrimidine Ribonucleotides	Human,Mouse,Rat
hsa-miR-194-5p	miR-194-5p (miRNAs w/seed GUAACAG)	-1	TargetScan Human	High (predicted)	RAB38	RAB38	1	Cytoplasm		Human,Mouse,Rat
hsa-miR-199b-5p	miR-199a-5p (and other miRNAs w/seed CCAGUGU)	-1	TarBase,miRecords	Experimentally Observed	LAMC2	LAMC2	1	Extracellular Space	CDK5 Signaling,GP6 Signaling Pathway,Wound Healing Signaling Pathway	Human,Mouse,Rat
hsa-miR-199b-5p	miR-199a-5p (and other miRNAs w/seed CCAGUGU)	-1	TargetScan Human	High (predicted)	BC118985	LINC01619	1	Other		Human
hsa-miR-199b-5p	miR-199a-5p (and other miRNAs w/seed CCAGUGU)	-1	TargetScan Human	High (predicted)	CELSR1	CELSR1	1	Plasma Membrane	Breast Cancer Regulation by Stathmin1,CREB Signaling in Neurons,FAK Signaling,G-Protein Coupled Receptor Signaling,PCP (Planar Cell Polarity) Pathway,Phagosome Formation	Human,Mouse,Rat
hsa-miR-199b-5p	miR-199a-5p (and other miRNAs w/seed CCAGUGU)	-1	TargetScan Human	High (predicted)	CYB561	CYB561	1	Cytoplasm		Human,Mouse,Rat
hsa-miR-199b-5p	miR-199a-5p (and other miRNAs w/seed CCAGUGU)	-1	TargetScan Human	High (predicted)	FAM108C1	ABHD17C	1	Plasma Membrane		Human,Mouse,Rat
hsa-miR-199b-5p	miR-199a-5p (and other miRNAs w/seed CCAGUGU)	-1	TargetScan Human	High (predicted)	FSHPRH1	CENPI	1	Nucleus		Human,Mouse,Rat
hsa-miR-199b-5p	miR-199a-5p (and other miRNAs w/seed CCAGUGU)	-1	TargetScan Human	High (predicted)	GCNT2	GCNT2	1	Cytoplasm		Human,Mouse,Rat
hsa-miR-199b-5p	miR-199a-5p (and other miRNAs w/seed CCAGUGU)	-1	TargetScan Human	High (predicted)	GPRC5A	GPRC5A	1	Plasma Membrane	Breast Cancer Regulation by Stathmin1,CREB Signaling in Neurons,FAK Signaling,G-Protein Coupled Receptor Signaling,Phagosome Formation	Human,Mouse,Rat
hsa-miR-199b-5p	miR-199a-5p (and other miRNAs w/seed CCAGUGU)	-1	TargetScan Human	High (predicted)	HAPLN1	HAPLN1	1	Extracellular Space		Human,Mouse,Rat
hsa-miR-199b-5p	miR-199a-5p (and other miRNAs w/seed CCAGUGU)	-1	TargetScan Human	High (predicted)	IGFBP1	IGFBP1	1	Extracellular Space	IGF-1 Signaling,PXR/RXR Activation,VDR/RXR Activation	Human,Mouse,Rat
hsa-miR-199b-5p	miR-199a-5p (and other miRNAs w/seed CCAGUGU)	-1	TargetScan Human	High (predicted)	MGAT4B	MGAT4B	1	Cytoplasm		Human,Mouse,Rat
hsa-miR-199b-5p	miR-199a-5p (and other miRNAs w/seed CCAGUGU)	-1	TargetScan Human	High (predicted)	NUDT5	NUDT5	1	Cytoplasm	3-phosphoinositide Biosynthesis,3-phosphoinositide Degradation,D-myo-inositol (1,4,5,6)-Tetrakisphosphate Biosynthesis,D-myo-inositol (3,4,5,6)-tetrakisphosphate Biosynthesis,D-myo-inositol-5-phosphate Metabolism,Pyrimidine Ribonucleotides De Novo Biosynthesis,Pyrimidine Ribonucleotides Interconversion,Superpathway of Inositol Phosphate Compounds	Human,Mouse,Rat
hsa-miR-199b-5p	miR-199a-5p (and other miRNAs w/seed CCAGUGU)	-1	TargetScan Human	High (predicted)	SCGN	SCGN	1	Cytoplasm		Human,Mouse,Rat
hsa-miR-365a-3p	miR-365-3p (and other miRNAs w/seed AAUGCCC)	-1	TargetScan Human	High (predicted)	BC080653	CHP1	1	Cytoplasm	Autophagy,Axonal Guidance Signaling,Calcium Signaling,Calcium-induced T Lymphocyte Apoptosis,Cardiac Hypertrophy Signaling,Cardiac Hypertrophy Signaling (Enhanced),CD28 Signaling in T Helper Cells,Clathrin-mediated Endocytosis Signaling,CLEAR Signaling Pathway,Dopamine-DARPP32 Feedback in cAMP Signaling,Endocannabinoid Neuronal Synapse Pathway,fMLP Signaling in Neutrophils,G-Protein Coupled Recep…	Human,Mouse,Rat
hsa-miR-365a-3p	miR-365-3p (and other miRNAs w/seed AAUGCCC)	-1	TargetScan Human	High (predicted)	BEST3	BEST3	1	Nucleus		Human,Mouse,Rat
hsa-miR-365a-3p	miR-365-3p (and other miRNAs w/seed AAUGCCC)	-1	TargetScan Human	High (predicted)	CYP24A1	CYP24A1	1	Cytoplasm	VDR/RXR Activation	Human,Mouse,Rat
hsa-miR-365a-3p	miR-365-3p (and other miRNAs w/seed AAUGCCC)	-1	TargetScan Human	High (predicted)	HELLS	HELLS	1	Nucleus		Human,Mouse
hsa-miR-365a-3p	miR-365-3p (and other miRNAs w/seed AAUGCCC)	-1	TargetScan Human	High (predicted)	TMEM106C	TMEM106C	1	Other		Human,Mouse,Rat
hsa-miR-199a-3p	miR-199a-3p (and other miRNAs w/seed CAGUAGU)	-1	Ingenuity Expert Findings	Experimentally Observed	SUZ12	SUZ12	1	Nucleus	HOTAIR Regulatory Pathway,Pulmonary Fibrosis Idiopathic Signaling Pathway	Human,Mouse,Rat
hsa-miR-199a-3p	miR-199a-3p (and other miRNAs w/seed CAGUAGU)	-1	Ingenuity Expert Findings,TargetScan Human	Experimentally Observed,Moderate (predicted)	CD44	CD44	1	Plasma Membrane	Glioma Invasiveness Signaling,HIPPO signaling,HOTAIR Regulatory Pathway,Leukocyte Extravasation Signaling,Ovarian Cancer Signaling,RAC Signaling,RHOGDI Signaling,Semaphorin Neuronal Repulsive Signaling Pathway,Systemic Lupus Erythematosus In T Cell Signaling Pathway,Tumor Microenvironment Pathway,WNT/β-catenin Signaling	Human,Mouse,Rat
hsa-miR-199a-3p	miR-199a-3p (and other miRNAs w/seed CAGUAGU)	-1	TargetScan Human	High (predicted)	CNIH2	CNIH2	1	Extracellular Space		Human,Mouse,Rat
hsa-miR-199a-3p	miR-199a-3p (and other miRNAs w/seed CAGUAGU)	-1	TargetScan Human	High (predicted)	CXCL11	CXCL11	1	Extracellular Space	Agranulocyte Adhesion and Diapedesis,Granulocyte Adhesion and Diapedesis,IL-17A Signaling in Gastric Cells,Pathogenesis of Multiple Sclerosis	Human,Rat
hsa-miR-199a-3p	miR-199a-3p (and other miRNAs w/seed CAGUAGU)	-1	TargetScan Human	High (predicted)	MAB21L3	MAB21L3	1	Other		Human,Mouse,Rat
hsa-miR-199a-3p	miR-199a-3p (and other miRNAs w/seed CAGUAGU)	-1	TargetScan Human	High (predicted)	PAK4	PAK4	1	Cytoplasm	Actin Cytoskeleton Signaling,Agrin Interactions at Neuromuscular Junction,Angiopoietin Signaling,Axonal Guidance Signaling,CCR3 Signaling in Eosinophils,CDC42 Signaling,CXCR4 Signaling,Ephrin Receptor Signaling,Epithelial Adherens Junction Signaling,ERBB Signaling,ERK/MAPK Signaling,FAK Signaling,G-Protein Coupled Receptor Signaling,Germ Cell-Sertoli Cell Junction Signaling,GNRH Signaling,Integri…	Human,Mouse,Rat
hsa-miR-199a-3p	miR-199a-3p (and other miRNAs w/seed CAGUAGU)	-1	TargetScan Human	High (predicted)	RP1	RP1	1	Cytoplasm		Human,Mouse,Rat
hsa-miR-199a-3p	miR-199a-3p (and other miRNAs w/seed CAGUAGU)	-1	TargetScan Human	High (predicted)	TMSB10	TMSB10/TMSB4X	1	Cytoplasm	Actin Cytoskeleton Signaling,ILK Signaling	Human,Mouse,Rat
hsa-miR-192-5p	miR-192-5p (and other miRNAs w/seed UGACCUA)	-1	miRecords	Experimentally Observed	DTL	DTL	1	Nucleus		Human,Mouse,Rat
hsa-miR-192-5p	miR-192-5p (and other miRNAs w/seed UGACCUA)	-1	TargetScan Human,miRecords	Experimentally Observed,High (predicted)	TYMS	TYMS	1	Nucleus	dTMP De Novo Biosynthesis,ID1 Signaling Pathway,Pyrimidine Deoxyribonucleotides De Novo Biosynthesis I	Human,Mouse,Rat
hsa-miR-192-5p	miR-192-5p (and other miRNAs w/seed UGACCUA)	-1	TargetScan Human,miRecords	Experimentally Observed,Moderate (predicted)	DHFR	DHFR	1	Nucleus	Aryl Hydrocarbon Receptor Signaling,dTMP De Novo Biosynthesis	Human,Mouse,Rat
hsa-miR-192-5p	miR-192-5p (and other miRNAs w/seed UGACCUA)	-1	TargetScan Human	High (predicted)	ACPP	ACP3	1	Extracellular Space	Adenosine Nucleotides Degradation II,Guanosine Nucleotides Degradation III,NAD Phosphorylation and Dephosphorylation,NAD Salvage Pathway II,Purine Nucleotides Degradation II (Aerobic),Urate Biosynthesis/Inosine 5'-phosphate Degradation	Human,Mouse,Rat
hsa-miR-101-3p	miR-101-3p (and other miRNAs w/seed ACAGUAC)	-1	TargetScan Human	High (predicted)	ARNTL2	ARNTL2	1	Nucleus		Human,Mouse,Rat
hsa-miR-101-3p	miR-101-3p (and other miRNAs w/seed ACAGUAC)	-1	TargetScan Human	High (predicted)	C8orf4	TCIM	1	Nucleus		Human,Mouse,Rat
hsa-miR-101-3p	miR-101-3p (and other miRNAs w/seed ACAGUAC)	-1	TargetScan Human	High (predicted)	CDK5R1	CDK5R1	1	Nucleus	Amyloid Processing,CDK5 Signaling,Huntington's Disease Signaling,Neuregulin Signaling,RAC Signaling,Reelin Signaling in Neurons	Human,Mouse,Rat
hsa-miR-101-3p	miR-101-3p (and other miRNAs w/seed ACAGUAC)	-1	TargetScan Human	High (predicted)	CERS2	CERS2	1	Nucleus		Human,Mouse,Rat
hsa-miR-101-3p	miR-101-3p (and other miRNAs w/seed ACAGUAC)	-1	TargetScan Human	High (predicted)	FAM108C1	ABHD17C	1	Plasma Membrane		Human,Mouse,Rat
hsa-miR-101-3p	miR-101-3p (and other miRNAs w/seed ACAGUAC)	-1	TargetScan Human	High (predicted)	GJA1	GJA1	1	Plasma Membrane	Gap Junction Signaling,Glucocorticoid Receptor Signaling,NAD Signaling Pathway,Neurovascular Coupling Signaling Pathway,Ovarian Cancer Signaling,Oxytocin Signaling Pathway,WNT/β-catenin Signaling	Human,Mouse,Rat
hsa-miR-101-3p	miR-101-3p (and other miRNAs w/seed ACAGUAC)	-1	TargetScan Human	High (predicted)	KCNH7	KCNH7	1	Plasma Membrane		Human,Mouse,Rat
hsa-miR-101-3p	miR-101-3p (and other miRNAs w/seed ACAGUAC)	-1	TargetScan Human	High (predicted)	RAB15	RAB15	1	Cytoplasm		Human
hsa-miR-101-3p	miR-101-3p (and other miRNAs w/seed ACAGUAC)	-1	TargetScan Human	High (predicted)	SULT4A1	SULT4A1	1	Cytoplasm	Chondroitin Sulfate Biosynthesis,Chondroitin Sulfate Biosynthesis (Late Stages),Dermatan Sulfate Biosynthesis,Dermatan Sulfate Biosynthesis (Late Stages),Heparan Sulfate Biosynthesis,Heparan Sulfate Biosynthesis (Late Stages),LPS/IL-1 Mediated Inhibition of RXR Function,Xenobiotic Metabolism CAR Signaling Pathway,Xenobiotic Metabolism PXR Signaling Pathway,Xenobiotic Metabolism Signaling	Human,Mouse,Rat
hsa-miR-101-3p	miR-101-3p (and other miRNAs w/seed ACAGUAC)	-1	TargetScan Human	High (predicted)	UBE2D1	UBE2D1	1	Cytoplasm	BAG2 Signaling Pathway,Hypoxia Signaling in the Cardiovascular System,Protein Ubiquitination Pathway	Human,Mouse,Rat
hsa-miR-19b-3p	miR-19b-3p (and other miRNAs w/seed GUGCAAA)	-1	TargetScan Human,miRecords	Experimentally Observed,High (predicted)	CCND1	CCND1	1	Nucleus	Acute Myeloid Leukemia Signaling,AMPK Signaling,Androgen Signaling,Aryl Hydrocarbon Receptor Signaling,BEX2 Signaling Pathway,Bladder Cancer Signaling,Breast Cancer Regulation by Stathmin1,Cell Cycle Regulation by BTG Family Proteins,Cell Cycle: G1/S Checkpoint Regulation,Chronic Myeloid Leukemia Signaling,Colorectal Cancer Metastasis Signaling,Coronavirus Pathogenesis Pathway,Cyclins and Cell Cy…	Human,Mouse,Rat
hsa-miR-19b-3p	miR-19b-3p (and other miRNAs w/seed GUGCAAA)	-1	TargetScan Human	High (predicted)	BAMBI	BAMBI	1	Plasma Membrane	Hepatic Fibrosis / Hepatic Stellate Cell Activation,Hepatic Fibrosis Signaling Pathway	Human,Mouse,Rat
hsa-miR-19b-3p	miR-19b-3p (and other miRNAs w/seed GUGCAAA)	-1	TargetScan Human	High (predicted)	C8orf4	TCIM	1	Nucleus		Human,Mouse,Rat
hsa-miR-19b-3p	miR-19b-3p (and other miRNAs w/seed GUGCAAA)	-1	TargetScan Human	High (predicted)	E2F8	E2F8	1	Nucleus	Breast Cancer Regulation by Stathmin1,Cell Cycle Regulation by BTG Family Proteins,Cell Cycle: G1/S Checkpoint Regulation,Chronic Myeloid Leukemia Signaling,Coronavirus Pathogenesis Pathway,Cyclins and Cell Cycle Regulation,Estrogen-mediated S-phase Entry,Glioblastoma Multiforme Signaling,Glioma Signaling,Molecular Mechanisms of Cancer,Pancreatic Adenocarcinoma Signaling,Role of BRCA1 in DNA Dama…	Human,Mouse,Rat
hsa-miR-19b-3p	miR-19b-3p (and other miRNAs w/seed GUGCAAA)	-1	TargetScan Human	High (predicted)	GJA1	GJA1	1	Plasma Membrane	Gap Junction Signaling,Glucocorticoid Receptor Signaling,NAD Signaling Pathway,Neurovascular Coupling Signaling Pathway,Ovarian Cancer Signaling,Oxytocin Signaling Pathway,WNT/β-catenin Signaling	Human,Mouse,Rat
hsa-miR-19b-3p	miR-19b-3p (and other miRNAs w/seed GUGCAAA)	-1	TargetScan Human	High (predicted)	IGFBP3	IGFBP3	1	Extracellular Space	Growth Hormone Signaling,Hepatic Fibrosis / Hepatic Stellate Cell Activation,IGF-1 Signaling,RAR Activation,VDR/RXR Activation	Human,Mouse,Rat
hsa-miR-19b-3p	miR-19b-3p (and other miRNAs w/seed GUGCAAA)	-1	TargetScan Human	High (predicted)	KIAA0101	PCLAF	1	Nucleus		Human,Mouse,Rat
hsa-miR-19b-3p	miR-19b-3p (and other miRNAs w/seed GUGCAAA)	-1	TargetScan Human	High (predicted)	MYCL	MYCL	1	Nucleus		Human,Mouse,Rat
hsa-miR-19b-3p	miR-19b-3p (and other miRNAs w/seed GUGCAAA)	-1	TargetScan Human	High (predicted)	PLA2G10	PLA2G10	1	Cytoplasm	Antioxidant Action of Vitamin C,Atherosclerosis Signaling,CCR3 Signaling in Eosinophils,Eicosanoid Signaling,Endothelin-1 Signaling,ERK/MAPK Signaling,Fc Epsilon RI Signaling,Glucocorticoid Receptor Signaling,MIF Regulation of Innate Immunity,MIF-mediated Glucocorticoid Regulation,Necroptosis Signaling Pathway,Neuroinflammation Signaling Pathway,Neurovascular Coupling Signaling Pathway,Oxytocin I…	Human,Mouse,Rat
hsa-miR-19b-3p	miR-19b-3p (and other miRNAs w/seed GUGCAAA)	-1	TargetScan Human	High (predicted)	PPP1R13L	PPP1R13L	1	Nucleus		Human,Mouse,Rat
hsa-miR-19b-3p	miR-19b-3p (and other miRNAs w/seed GUGCAAA)	-1	TargetScan Human	High (predicted)	RHOB	RHOB	1	Cytoplasm	Actin Nucleation by ARP-WASP Complex,Cardiac Hypertrophy Signaling,Cholecystokinin/Gastrin-mediated Signaling,Colorectal Cancer Metastasis Signaling,CXCR4 Signaling,Germ Cell-Sertoli Cell Junction Signaling,Glioblastoma Multiforme Signaling,Glioma Invasiveness Signaling,Gαq Signaling,Hepatic Fibrosis Signaling Pathway,HMGB1 Signaling,IL-8 Signaling,ILK Signaling,Integrin Signaling,Molecular Mecha…	Human,Mouse,Rat
hsa-miR-19b-3p	miR-19b-3p (and other miRNAs w/seed GUGCAAA)	-1	TargetScan Human	High (predicted)	SHCBP1	SHCBP1	1	Cytoplasm		Human,Mouse,Rat
hsa-miR-19b-3p	miR-19b-3p (and other miRNAs w/seed GUGCAAA)	-1	TargetScan Human	High (predicted)	SPTSSB	SPTSSB	1	Cytoplasm	Ceramide Biosynthesis	Human,Mouse,Rat
hsa-miR-19b-3p	miR-19b-3p (and other miRNAs w/seed GUGCAAA)	-1	TargetScan Human	High (predicted)	VMP1	VMP1	1	Plasma Membrane		Human,Mouse,Rat
hsa-miR-27b-3p	miR-27a-3p (and other miRNAs w/seed UCACAGU)	-1	TarBase	Experimentally Observed	PKMYT1	PKMYT1	1	Cytoplasm	Cell Cycle: G2/M DNA Damage Checkpoint Regulation,Mitotic Roles of Polo-Like Kinase	Human,Mouse,Rat
hsa-miR-27b-3p	miR-27a-3p (and other miRNAs w/seed UCACAGU)	-1	Ingenuity Expert Findings,TargetScan Human,miRecords	Experimentally Observed,High (predicted)	PPARG	PPARG	1	Nucleus	Adipogenesis pathway,Adrenomedullin signaling pathway,ERK/MAPK Signaling,FXR/RXR Activation,Glucocorticoid Receptor Signaling,Hepatic Fibrosis Signaling Pathway,IL-12 Signaling and Production in Macrophages,Osteoarthritis Pathway,Oxytocin Signaling Pathway,PEDF Signaling,Polyamine Regulation in Colon Cancer,PPAR Signaling,Sirtuin Signaling Pathway,Type II Diabetes Mellitus Signaling,Unfolded prot…	Human,Mouse,Rat
hsa-miR-27b-3p	miR-27a-3p (and other miRNAs w/seed UCACAGU)	-1	Ingenuity Expert Findings,TargetScan Human	Experimentally Observed,Moderate (predicted)	PMAIP1	PMAIP1	1	Cytoplasm	Molecular Mechanisms of Cancer,MYC Mediated Apoptosis Signaling,p53 Signaling,Pulmonary Fibrosis Idiopathic Signaling Pathway	Human
hsa-miR-27b-3p	miR-27a-3p (and other miRNAs w/seed UCACAGU)	-1	TargetScan Human,miRecords	Experimentally Observed,Moderate (predicted)	ST14	ST14	1	Plasma Membrane	MSP-RON Signaling In Cancer Cells Pathway,MSP-RON Signaling In Macrophages Pathway,Neuroprotective Role of THOP1 in Alzheimer's Disease	Human,Mouse,Rat
hsa-miR-27b-3p	miR-27a-3p (and other miRNAs w/seed UCACAGU)	-1	TargetScan Human	High (predicted)	C8orf4	TCIM	1	Nucleus		Human,Mouse,Rat
hsa-miR-27b-3p	miR-27a-3p (and other miRNAs w/seed UCACAGU)	-1	TargetScan Human	High (predicted)	FAM108C1	ABHD17C	1	Plasma Membrane		Human,Mouse,Rat
hsa-miR-27b-3p	miR-27a-3p (and other miRNAs w/seed UCACAGU)	-1	TargetScan Human	High (predicted)	HOXB8	HOXB8	1	Nucleus		Human,Mouse,Rat
hsa-miR-27b-3p	miR-27a-3p (and other miRNAs w/seed UCACAGU)	-1	TargetScan Human	High (predicted)	SLC39A11	SLC39A11	1	Other		Human,Mouse,Rat
hsa-miR-27b-3p	miR-27a-3p (and other miRNAs w/seed UCACAGU)	-1	TargetScan Human	High (predicted)	TMSB10	TMSB10/TMSB4X	1	Cytoplasm	Actin Cytoskeleton Signaling,ILK Signaling	Human,Mouse,Rat
hsa-miR-27b-3p	miR-27a-3p (and other miRNAs w/seed UCACAGU)	-1	TargetScan Human	High (predicted)	UBE2D1	UBE2D1	1	Cytoplasm	BAG2 Signaling Pathway,Hypoxia Signaling in the Cardiovascular System,Protein Ubiquitination Pathway	Human,Mouse,Rat
hsa-miR-27b-3p	miR-27a-3p (and other miRNAs w/seed UCACAGU)	-1	TargetScan Human	High (predicted)	USP46	USP46	1	Plasma Membrane	Protein Ubiquitination Pathway	Human,Mouse,Rat
hsa-miR-27b-3p	miR-27a-3p (and other miRNAs w/seed UCACAGU)	-1	TargetScan Human	High (predicted),Moderate (predicted)	RGPD1	RGPD4 (includes others)	1	Nucleus		Human,Mouse
hsa-miR-377-3p	miR-377-3p (miRNAs w/seed UCACACA)	-1	TargetScan Human	High (predicted)	BIRC4	XIAP	1	Cytoplasm	Amyotrophic Lateral Sclerosis Signaling,Apoptosis Signaling,BMP signaling pathway,Death Receptor Signaling,EIF2 Signaling,Erythropoietin Signaling Pathway,HER-2 Signaling in Breast Cancer,HOTAIR Regulatory Pathway,Induction of Apoptosis by HIV1,Molecular Mechanisms of Cancer,Mouse Embryonic Stem Cell Pluripotency,Neuroinflammation Signaling Pathway,Protein Ubiquitination Pathway,RANK Signaling in…	Human,Mouse,Rat
hsa-miR-377-3p	miR-377-3p (miRNAs w/seed UCACACA)	-1	TargetScan Human	High (predicted)	CBX3	CBX3	1	Nucleus	ATM Signaling	Human,Mouse,Rat
hsa-miR-377-3p	miR-377-3p (miRNAs w/seed UCACACA)	-1	TargetScan Human	High (predicted)	GINS2	GINS2	1	Nucleus		Human,Mouse,Rat
hsa-miR-377-3p	miR-377-3p (miRNAs w/seed UCACACA)	-1	TargetScan Human	High (predicted)	GOLGA7B	GOLGA7B	1	Other		Human,Mouse,Rat
hsa-miR-127-3p	miR-127-3p (miRNAs w/seed CGGAUCC)	-1	TargetScan Human	High (predicted)	DLX6	DLX6	1	Nucleus		Human,Mouse,Rat
hsa-miR-127-3p	miR-127-3p (miRNAs w/seed CGGAUCC)	-1	TargetScan Human	High (predicted)	DUSP24	STYXL1	1	Cytoplasm	3-phosphoinositide Biosynthesis,3-phosphoinositide Degradation,D-myo-inositol (1,4,5,6)-Tetrakisphosphate Biosynthesis,D-myo-inositol (3,4,5,6)-tetrakisphosphate Biosynthesis,D-myo-inositol-5-phosphate Metabolism,Superpathway of Inositol Phosphate Compounds	Human,Mouse,Rat
hsa-miR-127-3p	miR-127-3p (miRNAs w/seed CGGAUCC)	-1	TargetScan Human	High (predicted)	FJX1	FJX1	1	Extracellular Space		Human,Mouse,Rat
hsa-miR-127-3p	miR-127-3p (miRNAs w/seed CGGAUCC)	-1	TargetScan Human	High (predicted)	MSC	MSC	1	Cytoplasm		Human,Mouse,Rat
hsa-miR-127-3p	miR-127-3p (miRNAs w/seed CGGAUCC)	-1	TargetScan Human	High (predicted)	PITX1	PITX1	1	Nucleus		Human,Mouse,Rat
hsa-miR-127-3p	miR-127-3p (miRNAs w/seed CGGAUCC)	-1	TargetScan Human	High (predicted)	SKP2	SKP2	1	Nucleus	Antiproliferative Role of TOB in T Cell Signaling,Cell Cycle: G1/S Checkpoint Regulation,Cell Cycle: G2/M DNA Damage Checkpoint Regulation,Cyclins and Cell Cycle Regulation,Estrogen-mediated S-phase Entry,HIPPO signaling,Iron homeostasis signaling pathway,PD-1, PD-L1 cancer immunotherapy pathway,Protein Ubiquitination Pathway,Small Cell Lung Cancer Signaling	Human,Mouse,Rat
hsa-miR-127-3p	miR-127-3p (miRNAs w/seed CGGAUCC)	-1	TargetScan Human	High (predicted)	TTC9	TTC9	1	Extracellular Space		Human,Mouse,Rat
hsa-miR-143-5p	miR-143-5p (and other miRNAs w/seed GUGCAGU)	-1	TargetScan Human	High (predicted)	ERP27	ERP27	1	Other		Human,Mouse,Rat
hsa-miR-143-5p	miR-143-5p (and other miRNAs w/seed GUGCAGU)	-1	TargetScan Human	High (predicted)	FGF1	FGF1	1	Extracellular Space	Actin Cytoskeleton Signaling,Adipogenesis pathway,Airway Pathology in Chronic Obstructive Pulmonary Disease,Bladder Cancer Signaling,Cardiac Hypertrophy Signaling (Enhanced),Clathrin-mediated Endocytosis Signaling,Ephrin Receptor Signaling,Epithelial Adherens Junction Signaling,FGF Signaling,Hepatic Fibrosis / Hepatic Stellate Cell Activation,Regulation Of The Epithelial Mesenchymal Transition By…	Human,Mouse,Rat
hsa-miR-143-5p	miR-143-5p (and other miRNAs w/seed GUGCAGU)	-1	TargetScan Human	High (predicted)	VSNL1	VSNL1	1	Cytoplasm		Human,Mouse,Rat
hsa-miR-374a-5p	miR-374b-5p (and other miRNAs w/seed UAUAAUA)	-1	TargetScan Human	High (predicted)	PLAC8	PLAC8	1	Nucleus	ID1 Signaling Pathway,Role of PI3K/AKT Signaling in the Pathogenesis of Influenza	Human,Mouse,Rat
hsa-miR-10b-5p	miR-10a-5p (and other miRNAs w/seed ACCCUGU)	-1	TargetScan Human	High (predicted)	CCNB3	CCNB3	1	Nucleus	ATM Signaling,Cell Cycle: G2/M DNA Damage Checkpoint Regulation,Cyclins and Cell Cycle Regulation,DNA damage-induced 14-3-3σ Signaling,Mitotic Roles of Polo-Like Kinase,Senescence Pathway	Human,Mouse,Rat
hsa-miR-10b-5p	miR-10a-5p (and other miRNAs w/seed ACCCUGU)	-1	TargetScan Human	High (predicted)	MAGEC2	MAGEC2	1	Nucleus		Human
hsa-miR-10b-5p	miR-10a-5p (and other miRNAs w/seed ACCCUGU)	-1	TargetScan Human	High (predicted)	RAB15	RAB15	1	Cytoplasm		Human
hsa-miR-10b-5p	miR-10a-5p (and other miRNAs w/seed ACCCUGU)	-1	TargetScan Human	High (predicted)	TMEM97	TMEM97	1	Extracellular Space		Human,Mouse,Rat
hsa-miR-10b-5p	miR-10a-5p (and other miRNAs w/seed ACCCUGU)	-1	TargetScan Human	High (predicted)	USP46	USP46	1	Plasma Membrane	Protein Ubiquitination Pathway	Human,Mouse,Rat
hsa-miR-10b-5p	miR-10a-5p (and other miRNAs w/seed ACCCUGU)	-1	TargetScan Human	High (predicted),Moderate (predicted)	CLEC18A	CLEC18A/CLEC18C	1	Other		Human
hsa-miR-193a-3p	miR-193a-3p (and other miRNAs w/seed ACUGGCC)	-1	Ingenuity Expert Findings,TargetScan Human	Experimentally Observed,High (predicted)	CCND1	CCND1	1	Nucleus	Acute Myeloid Leukemia Signaling,AMPK Signaling,Androgen Signaling,Aryl Hydrocarbon Receptor Signaling,BEX2 Signaling Pathway,Bladder Cancer Signaling,Breast Cancer Regulation by Stathmin1,Cell Cycle Regulation by BTG Family Proteins,Cell Cycle: G1/S Checkpoint Regulation,Chronic Myeloid Leukemia Signaling,Colorectal Cancer Metastasis Signaling,Coronavirus Pathogenesis Pathway,Cyclins and Cell Cy…	Human,Mouse,Rat
hsa-miR-193a-3p	miR-193a-3p (and other miRNAs w/seed ACUGGCC)	-1	TargetScan Human	High (predicted)	APOA2	APOA2	1	Extracellular Space	Acute Phase Response Signaling,Atherosclerosis Signaling,Clathrin-mediated Endocytosis Signaling,FXR/RXR Activation,IL-12 Signaling and Production in Macrophages,LXR/RXR Activation,Maturity Onset Diabetes of Young (MODY) Signaling,PPARα/RXRα Activation,Production of Nitric Oxide and Reactive Oxygen Species in Macrophages	Human,Mouse,Rat
hsa-miR-193a-3p	miR-193a-3p (and other miRNAs w/seed ACUGGCC)	-1	TargetScan Human	High (predicted)	C5orf65	PROB1	1	Nucleus		Human,Mouse,Rat
hsa-miR-193a-3p	miR-193a-3p (and other miRNAs w/seed ACUGGCC)	-1	TargetScan Human	High (predicted)	CAMK2N2	CAMK2N2	1	Nucleus		Human,Mouse,Rat
hsa-miR-193a-3p	miR-193a-3p (and other miRNAs w/seed ACUGGCC)	-1	TargetScan Human	High (predicted)	EN2	EN2	1	Nucleus		Human,Mouse,Rat
hsa-miR-193a-3p	miR-193a-3p (and other miRNAs w/seed ACUGGCC)	-1	TargetScan Human	High (predicted)	FAM84A	LRATD1	1	Other		Human,Mouse,Rat
hsa-miR-193a-3p	miR-193a-3p (and other miRNAs w/seed ACUGGCC)	-1	TargetScan Human	High (predicted)	NME1	NME1	1	Cytoplasm	Granzyme A Signaling,Pyrimidine Deoxyribonucleotides De Novo Biosynthesis I,Pyrimidine Ribonucleotides De Novo Biosynthesis,Pyrimidine Ribonucleotides Interconversion,Remodeling of Epithelial Adherens Junctions,Salvage Pathways of Pyrimidine Ribonucleotides	Human,Mouse,Rat
hsa-miR-193a-3p	miR-193a-3p (and other miRNAs w/seed ACUGGCC)	-1	TargetScan Human	High (predicted)	PAK4	PAK4	1	Cytoplasm	Actin Cytoskeleton Signaling,Agrin Interactions at Neuromuscular Junction,Angiopoietin Signaling,Axonal Guidance Signaling,CCR3 Signaling in Eosinophils,CDC42 Signaling,CXCR4 Signaling,Ephrin Receptor Signaling,Epithelial Adherens Junction Signaling,ERBB Signaling,ERK/MAPK Signaling,FAK Signaling,G-Protein Coupled Receptor Signaling,Germ Cell-Sertoli Cell Junction Signaling,GNRH Signaling,Integri…	Human,Mouse,Rat
hsa-miR-193a-3p	miR-193a-3p (and other miRNAs w/seed ACUGGCC)	-1	TargetScan Human	High (predicted)	PLEKHG7	PLEKHG7	1	Other		Human
hsa-miR-193a-3p	miR-193a-3p (and other miRNAs w/seed ACUGGCC)	-1	TargetScan Human	High (predicted)	PMAIP1	PMAIP1	1	Cytoplasm	Molecular Mechanisms of Cancer,MYC Mediated Apoptosis Signaling,p53 Signaling,Pulmonary Fibrosis Idiopathic Signaling Pathway	Human
hsa-miR-193a-3p	miR-193a-3p (and other miRNAs w/seed ACUGGCC)	-1	TargetScan Human	High (predicted)	RPS21	RPS21	1	Cytoplasm	Coronavirus Pathogenesis Pathway,EIF2 Signaling,mTOR Signaling,Regulation of eIF4 and p70S6K Signaling	Human,Mouse,Rat
hsa-miR-193a-3p	miR-193a-3p (and other miRNAs w/seed ACUGGCC)	-1	TargetScan Human	High (predicted)	SHMT2	SHMT2	1	Cytoplasm	dTMP De Novo Biosynthesis,Folate Polyglutamylation,Folate Transformations I,Glycine Betaine Degradation,Glycine Biosynthesis I,Superpathway of Serine and Glycine Biosynthesis I	Human,Mouse,Rat
hsa-miR-193a-3p	miR-193a-3p (and other miRNAs w/seed ACUGGCC)	-1	TargetScan Human	High (predicted)	TNFAIP1	TNFAIP1	1	Plasma Membrane		Human,Mouse,Rat
hsa-miR-193a-3p	miR-193a-3p (and other miRNAs w/seed ACUGGCC)	-1	TargetScan Human	High (predicted)	WDR68	DCAF7	1	Cytoplasm		Human,Mouse,Rat
hsa-miR-34a-5p	miR-34a-5p (and other miRNAs w/seed GGCAGUG)	-1	Ingenuity Expert Findings,TarBase,TargetScan Human,miRecords	Experimentally Observed,Moderate (predicted)	CCND1	CCND1	1	Nucleus	Acute Myeloid Leukemia Signaling,AMPK Signaling,Androgen Signaling,Aryl Hydrocarbon Receptor Signaling,BEX2 Signaling Pathway,Bladder Cancer Signaling,Breast Cancer Regulation by Stathmin1,Cell Cycle Regulation by BTG Family Proteins,Cell Cycle: G1/S Checkpoint Regulation,Chronic Myeloid Leukemia Signaling,Colorectal Cancer Metastasis Signaling,Coronavirus Pathogenesis Pathway,Cyclins and Cell Cy…	Human,Mouse,Rat
hsa-miR-34a-5p	miR-34a-5p (and other miRNAs w/seed GGCAGUG)	-1	TargetScan Human,miRecords	Experimentally Observed,Moderate (predicted)	MYB	MYB	1	Nucleus	Sumoylation Pathway	Human,Mouse
hsa-miR-34a-5p	miR-34a-5p (and other miRNAs w/seed GGCAGUG)	-1	TargetScan Human	High (predicted)	ACBD3	ACBD3	1	Cytoplasm		Human,Mouse,Rat
hsa-miR-34a-5p	miR-34a-5p (and other miRNAs w/seed GGCAGUG)	-1	TargetScan Human	High (predicted)	BCAN	BCAN	1	Extracellular Space	Semaphorin Neuronal Repulsive Signaling Pathway	Human,Mouse,Rat
hsa-miR-34a-5p	miR-34a-5p (and other miRNAs w/seed GGCAGUG)	-1	TargetScan Human	High (predicted)	CALB1	CALB1	1	Cytoplasm	Neuroinflammation Signaling Pathway,VDR/RXR Activation	Human,Mouse,Rat
hsa-miR-34a-5p	miR-34a-5p (and other miRNAs w/seed GGCAGUG)	-1	TargetScan Human	High (predicted)	CBX3	CBX3	1	Nucleus	ATM Signaling	Human,Mouse,Rat
hsa-miR-34a-5p	miR-34a-5p (and other miRNAs w/seed GGCAGUG)	-1	TargetScan Human	High (predicted)	CLDN18	CLDN18	1	Plasma Membrane	Agranulocyte Adhesion and Diapedesis,Granulocyte Adhesion and Diapedesis,Leukocyte Extravasation Signaling,Sertoli Cell-Sertoli Cell Junction Signaling,Tight Junction Signaling	Human,Mouse,Rat
hsa-miR-34a-5p	miR-34a-5p (and other miRNAs w/seed GGCAGUG)	-1	TargetScan Human	High (predicted)	DBNDD1	DBNDD1	1	Other		Human,Mouse,Rat
hsa-miR-34a-5p	miR-34a-5p (and other miRNAs w/seed GGCAGUG)	-1	TargetScan Human	High (predicted)	DHRS13	DHRS13	1	Other		Human,Mouse,Rat
hsa-miR-34a-5p	miR-34a-5p (and other miRNAs w/seed GGCAGUG)	-1	TargetScan Human	High (predicted)	EPHA4	EPHA4	1	Plasma Membrane	Axonal Guidance Signaling,Cholecystokinin/Gastrin-mediated Signaling,Ephrin A Signaling,Ephrin Receptor Signaling,IL-15 Production,Sperm Motility,Synaptogenesis Signaling Pathway	Human,Mouse,Rat
hsa-miR-34a-5p	miR-34a-5p (and other miRNAs w/seed GGCAGUG)	-1	TargetScan Human	High (predicted)	FAM83A	FAM83A	1	Other		Human,Mouse,Rat
hsa-miR-34a-5p	miR-34a-5p (and other miRNAs w/seed GGCAGUG)	-1	TargetScan Human	High (predicted)	FUT8	FUT8	1	Cytoplasm		Human,Mouse,Rat
hsa-miR-34a-5p	miR-34a-5p (and other miRNAs w/seed GGCAGUG)	-1	TargetScan Human	High (predicted)	NCEH1	NCEH1	1	Plasma Membrane		Human,Mouse,Rat
hsa-miR-34a-5p	miR-34a-5p (and other miRNAs w/seed GGCAGUG)	-1	TargetScan Human	High (predicted)	PEG10	PEG10	1	Nucleus		Human,Mouse,Rat
hsa-miR-34a-5p	miR-34a-5p (and other miRNAs w/seed GGCAGUG)	-1	TargetScan Human	High (predicted)	PPARG	PPARG	1	Nucleus	Adipogenesis pathway,Adrenomedullin signaling pathway,ERK/MAPK Signaling,FXR/RXR Activation,Glucocorticoid Receptor Signaling,Hepatic Fibrosis Signaling Pathway,IL-12 Signaling and Production in Macrophages,Osteoarthritis Pathway,Oxytocin Signaling Pathway,PEDF Signaling,Polyamine Regulation in Colon Cancer,PPAR Signaling,Sirtuin Signaling Pathway,Type II Diabetes Mellitus Signaling,Unfolded prot…	Human,Mouse,Rat
hsa-miR-34a-5p	miR-34a-5p (and other miRNAs w/seed GGCAGUG)	-1	TargetScan Human	High (predicted)	PRR11	PRR11	1	Cytoplasm		Human,Mouse,Rat
hsa-miR-34a-5p	miR-34a-5p (and other miRNAs w/seed GGCAGUG)	-1	TargetScan Human	High (predicted)	SYNGR2	SYNGR2	1	Cytoplasm		Human,Mouse,Rat
hsa-miR-34a-5p	miR-34a-5p (and other miRNAs w/seed GGCAGUG)	-1	TargetScan Human	High (predicted)	TMEM79	TMEM79	1	Cytoplasm		Human,Mouse,Rat
hsa-miR-34a-5p	miR-34a-5p (and other miRNAs w/seed GGCAGUG)	-1	TargetScan Human	High (predicted)	VTCN1	VTCN1	1	Plasma Membrane		Human,Mouse,Rat
hsa-miR-34a-5p	miR-34a-5p (and other miRNAs w/seed GGCAGUG)	-1	TargetScan Human	High (predicted)	ZNF281	ZNF281	1	Nucleus		Human,Mouse,Rat
hsa-miR-34b-5p	miR-2682-5p (and other miRNAs w/seed AGGCAGU)	-1	TargetScan Human	High (predicted)	C10orf3	CEP55	1	Cytoplasm		Human,Mouse,Rat
hsa-miR-34b-5p	miR-2682-5p (and other miRNAs w/seed AGGCAGU)	-1	TargetScan Human	High (predicted)	C2orf91	LINC02898	1	Other		Human
hsa-miR-34b-5p	miR-2682-5p (and other miRNAs w/seed AGGCAGU)	-1	TargetScan Human	High (predicted)	CALB1	CALB1	1	Cytoplasm	Neuroinflammation Signaling Pathway,VDR/RXR Activation	Human,Mouse,Rat
hsa-miR-34b-5p	miR-2682-5p (and other miRNAs w/seed AGGCAGU)	-1	TargetScan Human	High (predicted)	CDC25A	CDC25A	1	Nucleus	3-phosphoinositide Biosynthesis,3-phosphoinositide Degradation,ATM Signaling,Cell Cycle: G1/S Checkpoint Regulation,Cyclins and Cell Cycle Regulation,D-myo-inositol (1,4,5,6)-Tetrakisphosphate Biosynthesis,D-myo-inositol (3,4,5,6)-tetrakisphosphate Biosynthesis,D-myo-inositol-5-phosphate Metabolism,Estrogen-mediated S-phase Entry,IL-7 Signaling Pathway,Mitotic Roles of Polo-Like Kinase,Molecular …	Human,Mouse,Rat
hsa-miR-34b-5p	miR-2682-5p (and other miRNAs w/seed AGGCAGU)	-1	TargetScan Human	High (predicted)	CDRT1	CDRT1	1	Other		Human
hsa-miR-34b-5p	miR-2682-5p (and other miRNAs w/seed AGGCAGU)	-1	TargetScan Human	High (predicted)	DBNDD1	DBNDD1	1	Other		Human,Mouse,Rat
hsa-miR-34b-5p	miR-2682-5p (and other miRNAs w/seed AGGCAGU)	-1	TargetScan Human	High (predicted)	DKK1	DKK1	1	Extracellular Space	Factors Promoting Cardiogenesis in Vertebrates,Osteoarthritis Pathway,Role of Macrophages, Fibroblasts and Endothelial Cells in Rheumatoid Arthritis,Role of Osteoblasts, Osteoclasts and Chondrocytes in Rheumatoid Arthritis,WNT/β-catenin Signaling	Human,Mouse,Rat
hsa-miR-34b-5p	miR-2682-5p (and other miRNAs w/seed AGGCAGU)	-1	TargetScan Human	High (predicted)	EPHA4	EPHA4	1	Plasma Membrane	Axonal Guidance Signaling,Cholecystokinin/Gastrin-mediated Signaling,Ephrin A Signaling,Ephrin Receptor Signaling,IL-15 Production,Sperm Motility,Synaptogenesis Signaling Pathway	Human,Mouse,Rat
hsa-miR-34b-5p	miR-2682-5p (and other miRNAs w/seed AGGCAGU)	-1	TargetScan Human	High (predicted)	HOXB8	HOXB8	1	Nucleus		Human,Mouse,Rat
hsa-miR-34b-5p	miR-2682-5p (and other miRNAs w/seed AGGCAGU)	-1	TargetScan Human	High (predicted)	IGFBP1	IGFBP1	1	Extracellular Space	IGF-1 Signaling,PXR/RXR Activation,VDR/RXR Activation	Human,Mouse,Rat
hsa-miR-34b-5p	miR-2682-5p (and other miRNAs w/seed AGGCAGU)	-1	TargetScan Human	High (predicted)	M6PR	M6PR	1	Cytoplasm	CLEAR Signaling Pathway,Phagosome Maturation,Tumoricidal Function of Hepatic Natural Killer Cells	Human,Mouse,Rat
hsa-miR-34b-5p	miR-2682-5p (and other miRNAs w/seed AGGCAGU)	-1	TargetScan Human	High (predicted)	OLFM2	OLFM2	1	Cytoplasm		Human,Mouse,Rat
hsa-miR-34b-5p	miR-2682-5p (and other miRNAs w/seed AGGCAGU)	-1	TargetScan Human	High (predicted)	SERPINB2	SERPINB2	1	Extracellular Space		Human,Mouse,Rat
hsa-miR-34b-5p	miR-2682-5p (and other miRNAs w/seed AGGCAGU)	-1	TargetScan Human	High (predicted)	SUCNR1	SUCNR1	1	Plasma Membrane	Breast Cancer Regulation by Stathmin1,CREB Signaling in Neurons,FAK Signaling,G-Protein Coupled Receptor Signaling,Hepatic Fibrosis Signaling Pathway,Phagosome Formation	Human,Mouse,Rat
hsa-miR-34b-5p	miR-2682-5p (and other miRNAs w/seed AGGCAGU)	-1	TargetScan Human	High (predicted)	SULT4A1	SULT4A1	1	Cytoplasm	Chondroitin Sulfate Biosynthesis,Chondroitin Sulfate Biosynthesis (Late Stages),Dermatan Sulfate Biosynthesis,Dermatan Sulfate Biosynthesis (Late Stages),Heparan Sulfate Biosynthesis,Heparan Sulfate Biosynthesis (Late Stages),LPS/IL-1 Mediated Inhibition of RXR Function,Xenobiotic Metabolism CAR Signaling Pathway,Xenobiotic Metabolism PXR Signaling Pathway,Xenobiotic Metabolism Signaling	Human,Mouse,Rat
hsa-miR-34b-5p	miR-2682-5p (and other miRNAs w/seed AGGCAGU)	-1	TargetScan Human	High (predicted)	SYNGR2	SYNGR2	1	Cytoplasm		Human,Mouse,Rat
hsa-miR-22-3p	miR-22-3p (miRNAs w/seed AGCUGCC)	-1	TargetScan Human	High (predicted)	ADAMTSL5	ADAMTSL5	1	Extracellular Space		Human,Mouse,Rat
hsa-miR-22-3p	miR-22-3p (miRNAs w/seed AGCUGCC)	-1	TargetScan Human	High (predicted)	APCDD1L	APCDD1L	1	Other		Human,Rat
hsa-miR-22-3p	miR-22-3p (miRNAs w/seed AGCUGCC)	-1	TargetScan Human	High (predicted)	C16orf34	JPT2	1	Cytoplasm		Human,Mouse,Rat
hsa-miR-22-3p	miR-22-3p (miRNAs w/seed AGCUGCC)	-1	TargetScan Human	High (predicted)	C1orf163	COA7	1	Cytoplasm		Human,Mouse,Rat
hsa-miR-22-3p	miR-22-3p (miRNAs w/seed AGCUGCC)	-1	TargetScan Human	High (predicted)	CCNJL	CCNJL	1	Other		Human
hsa-miR-22-3p	miR-22-3p (miRNAs w/seed AGCUGCC)	-1	TargetScan Human	High (predicted)	CDRT1	CDRT1	1	Other		Human
hsa-miR-22-3p	miR-22-3p (miRNAs w/seed AGCUGCC)	-1	TargetScan Human	High (predicted)	DUSP10	DUSP10	1	Nucleus	3-phosphoinositide Biosynthesis,3-phosphoinositide Degradation,D-myo-inositol (1,4,5,6)-Tetrakisphosphate Biosynthesis,D-myo-inositol (3,4,5,6)-tetrakisphosphate Biosynthesis,D-myo-inositol-5-phosphate Metabolism,p38 MAPK Signaling,Protein Kinase A Signaling,SAPK/JNK Signaling,Superpathway of Inositol Phosphate Compounds	Human,Mouse,Rat
hsa-miR-22-3p	miR-22-3p (miRNAs w/seed AGCUGCC)	-1	TargetScan Human	High (predicted)	FBXO46	FBXO46	1	Other		Human,Mouse,Rat
hsa-miR-22-3p	miR-22-3p (miRNAs w/seed AGCUGCC)	-1	TargetScan Human	High (predicted)	KLF6	KLF6	1	Nucleus	Hepatic Fibrosis / Hepatic Stellate Cell Activation	Human,Mouse,Rat
hsa-miR-22-3p	miR-22-3p (miRNAs w/seed AGCUGCC)	-1	TargetScan Human	High (predicted)	KNDC1	KNDC1	1	Plasma Membrane		Human,Mouse,Rat
hsa-miR-22-3p	miR-22-3p (miRNAs w/seed AGCUGCC)	-1	TargetScan Human	High (predicted)	NUSAP1	NUSAP1	1	Nucleus		Human,Mouse,Rat
hsa-miR-22-3p	miR-22-3p (miRNAs w/seed AGCUGCC)	-1	TargetScan Human	High (predicted)	PDSS1	PDSS1	1	Cytoplasm	All-trans-decaprenyl Diphosphate Biosynthesis	Human,Mouse,Rat
hsa-miR-22-3p	miR-22-3p (miRNAs w/seed AGCUGCC)	-1	TargetScan Human	High (predicted)	PMAIP1	PMAIP1	1	Cytoplasm	Molecular Mechanisms of Cancer,MYC Mediated Apoptosis Signaling,p53 Signaling,Pulmonary Fibrosis Idiopathic Signaling Pathway	Human
hsa-miR-22-3p	miR-22-3p (miRNAs w/seed AGCUGCC)	-1	TargetScan Human	High (predicted)	RBM15	RBM15	1	Nucleus		Human,Mouse,Rat
hsa-miR-22-3p	miR-22-3p (miRNAs w/seed AGCUGCC)	-1	TargetScan Human	High (predicted)	RHOV	RHOV	1	Plasma Membrane	Actin Nucleation by ARP-WASP Complex,Cardiac Hypertrophy Signaling,Cholecystokinin/Gastrin-mediated Signaling,Colorectal Cancer Metastasis Signaling,CXCR4 Signaling,Germ Cell-Sertoli Cell Junction Signaling,Glioblastoma Multiforme Signaling,Glioma Invasiveness Signaling,Gαq Signaling,Hepatic Fibrosis Signaling Pathway,HMGB1 Signaling,IL-8 Signaling,ILK Signaling,Integrin Signaling,Molecular Mecha…	Human,Mouse,Rat
hsa-miR-22-3p	miR-22-3p (miRNAs w/seed AGCUGCC)	-1	TargetScan Human	High (predicted)	STAG2	STAG2	1	Nucleus	Kinetochore Metaphase Signaling Pathway,Mitotic Roles of Polo-Like Kinase	Human,Mouse,Rat
hsa-miR-126-5p	miR-126a-5p (and other miRNAs w/seed AUUAUUA)	-1	TargetScan Human	High (predicted)	A2ML1	A2ML1	1	Cytoplasm		Human
[truncated: 3,668 more rows]

## Sheet: Supplementary Table S6
Supplementary Table S6: List of 183 miRNA targets.
Gene Symbol	Gene Name	Expression (Up/Down regulation)	DE at mRNA/protein level
[truncated: 183 more rows]

## Sheet: Supplementary Table S7
Supplementary Table S7: miRNA-mRNA pairs with miRNA targets showing differential expression at both mRNA and protein level in GBC and their interaction with DE miRNAs
[truncated: 12 more rows]

[truncated: 1 more sheets: Supplementary Table S8]
